# Supplementary material for: Diaqua­bis(3,7-dichloro­quinoline-8-carboxyl­ato)zinc(II) monohydrate
Source: Acta Crystallogr Sect E Struct Rep Online. 2008 Aug 16;64(Pt 9):m1170. doi: 10.1107/S1600536808025671 (PMC2960553; doi:10.1107/S1600536808025671)
Supplement: Supplementary file 1 [file e-64-m1170-sup1.cif]

##############################################################################
###                                                                        ###
###        Electronic paper (Acta Crystallographica Section E)             ###
###                                                                        ###
##############################################################################
#                                                                            #
# This CIF contains the data in a paper accepted for publication in Acta     #
# Crystallographica Section E. It conforms to the requirements of Notes      #
# for Authors for Section E, and has been peer reviewed under the auspices   #
# of the IUCr Commission on Journals.                                        #
#                                                                            #
# Full details of the Crystallographic Information File format               #
# are given in the paper "The Crystallographic Information File (CIF):       #
# a New Standard Archive File for Crystallography" by S. R. Hall, F. H.      #
# Allen and I. D. Brown [Acta Cryst. (1991), A47, 655-685].                  #
#                                                                            #
# The current version of the core CIF dictionary is obtainable from          #
# ftp://ftp.iucr.org/pub/cif_core.dic. The current version number is 2.4.    #
#                                                                            #
# Software is freely available for graphical display of the structure(s) in  #
# this CIF.  For information consult the CIF home page http://www.iucr.org/  #
# cif/home.html                                                              #
#                                                                            #
# This file may be used for bona fide research purposes within the           #
# scientific community so long as proper attribution is given to the journal # 
# article from which it was obtained.                                        #
#                                                                            #
##############################################################################
                                             
data_global
_audit_creation_method     'form.cif (version 2.0)'
_journal_data_validation_number     ?
_journal_date_recd_electronic     2008-08-07
_journal_date_accepted     2008-08-08
_journal_name_full     'Acta Crystallographica, Section E'
_journal_year     2008
_journal_volume     64
_journal_issue      9
_journal_page_first     m1170
_journal_page_last     m1170
_journal_paper_category     QM
_journal_coeditor_code     SG2255
_publ_contact_author_name     'Li-Tao An'
_publ_contact_author_address
;
Jiangsu Key Laboratory for Chemistry of Low-dimensional Materials
Department of Chemistry
Huaiyin Teachers College
Huaian 223300
Jiangsu Province
People's Republic of China
;
_publ_contact_author_email     annleet@126.com
_publ_contact_author_fax     '086517-83525369'
_publ_contact_author_phone     '086517-83525100-2'
_publ_section_title
;
Diaquabis(3,7-dichloroquinoline-8-carboxylato)zinc(II) monohydrate
;
loop_
    _publ_author_name
    _publ_author_address
    'Li-Tao An'
;
Jiangsu Key Laboratory for Chemistry of Low-dimensional Materials
Department of Chemistry
Huaiyin Teachers College
Huaian 223300
Jiangsu Province
People's Republic of China
;
    'Jian Zhou'
;
Department of Chemistry and Biology
Yulin Normal University
Yulin 537000
People's Republic of China
;
    'Jian-Feng Zhou'
;
Jiangsu Key Laboratory for Chemistry of Low-dimensional Materials
Department of Chemistry
Huaiyin Teachers College
Huaian 223300
Jiangsu Province
People's Republic of China
;
    'Min Xia'
;
Jiangsu Key Laboratory for Chemistry of Low-dimensional Materials
Department of Chemistry
Huaiyin Teachers College
Huaian 223300
Jiangsu Province
People's Republic of China
;
data_I
_audit_creation_method     SHELXL97
_chemical_name_systematic
;
Diaquabis(3,7-dichloroquinoline-8-carboxylato)zinc(II) monohydrate
;
_chemical_name_common     ?
_chemical_formula_moiety     'C20 H12 Cl4 N2 O6 Zn , H2 O'
_chemical_formula_sum     'C20 H14 Cl4 N2 O7 Zn'
_chemical_formula_iupac     '[Zn (C10 H4 Cl2 N O2)2 (H2 O)2] , H2 O'
_chemical_formula_weight     601.50
_chemical_melting_point     ?
_symmetry_cell_setting     triclinic
_symmetry_space_group_name_H-M     'P -1'
_symmetry_space_group_name_Hall     '-P 1'
loop_
    _symmetry_equiv_pos_as_xyz
    'x, y, z'
    '-x, -y, -z'
_cell_length_a     6.8678(3)
_cell_length_b     12.6996(5)
_cell_length_c     12.9317(5)
_cell_angle_alpha     87.5720(10)
_cell_angle_beta     82.8930(10)
_cell_angle_gamma     82.2550(10)
_cell_volume     1108.63(8)
_cell_formula_units_Z     2
_cell_measurement_reflns_used     1973
_cell_measurement_theta_min     1.59
_cell_measurement_theta_max     26.00
_cell_measurement_temperature     296(2)
_exptl_crystal_description     column
_exptl_crystal_colour     colourless
_exptl_crystal_size_max     0.21
_exptl_crystal_size_mid     0.17
_exptl_crystal_size_min     0.15
_exptl_crystal_density_diffrn     1.802
_exptl_crystal_density_meas     ?
_exptl_crystal_density_method     'not measured'
_exptl_crystal_F_000     604
_exptl_absorpt_coefficient_mu     1.638
_exptl_absorpt_correction_type     multi-scan
_exptl_absorpt_process_details     '(CrystalClear; Rigaku/MSC, 2001)'
_exptl_absorpt_correction_T_min     0.7249
_exptl_absorpt_correction_T_max     0.7913
_exptl_special_details
;
;
_diffrn_ambient_temperature     296(2)
_diffrn_radiation_type     MoK\a
_diffrn_radiation_wavelength     0.71073
_diffrn_radiation_source     'fine-focus sealed tube'
_diffrn_radiation_monochromator     graphite
_diffrn_measurement_device_type     'Rigaku Mercury'
_diffrn_measurement_method     \w
_diffrn_detector_area_resol_mean     7.31
_diffrn_reflns_number     14022
_diffrn_reflns_av_R_equivalents     0.0800
_diffrn_reflns_av_sigmaI/netI     0.0804
_diffrn_reflns_theta_min     1.59
_diffrn_reflns_theta_max     26.00
_diffrn_reflns_theta_full     26.00
_diffrn_measured_fraction_theta_max     0.987
_diffrn_measured_fraction_theta_full     0.987
_diffrn_reflns_limit_h_min     -8
_diffrn_reflns_limit_h_max     8
_diffrn_reflns_limit_k_min     -15
_diffrn_reflns_limit_k_max     15
_diffrn_reflns_limit_l_min     -15
_diffrn_reflns_limit_l_max     14
_diffrn_standards_number     ?
_diffrn_standards_interval_count     ?
_diffrn_standards_interval_time     ?
_diffrn_standards_decay_%     ?
_refine_special_details
;
Refinement of <i>F</i>^2^ against ALL reflections. The weighted <i>R</i>-factor
<i>wR</i> and goodness of fit <i>S</i> are based on <i>F</i>^2^, conventional
<i>R</i>-factors <i>R</i> are based on <i>F</i>, with <i>F</i> set to zero for
negative <i>F</i>^2^. The threshold expression of <i>F</i>^2^ >
\s(<i>F</i>^2^) is used only for calculating <i>R</i>-factors(gt) <i>etc</i>.
and is not relevant to the choice of reflections for refinement.
<i>R</i>-factors based on <i>F</i>^2^ are statistically about twice as large
as those based on <i>F</i>, and <i>R</i>- factors based on ALL data will be
even larger.
;
_reflns_number_total     4308
_reflns_number_gt     3099
_reflns_threshold_expression     I>2\s(I)
_refine_ls_structure_factor_coef     Fsqd
_refine_ls_matrix_type     full
_refine_ls_R_factor_all     0.0646
_refine_ls_R_factor_gt     0.0409
_refine_ls_wR_factor_gt     0.0835
_refine_ls_wR_factor_ref     0.0943
_refine_ls_goodness_of_fit_ref     0.967
_refine_ls_restrained_S_all     0.967
_refine_ls_number_reflns     4308
_refine_ls_number_parameters     307
_refine_ls_number_restraints     0
_refine_ls_hydrogen_treatment     constr
_refine_ls_weighting_scheme     calc
_refine_ls_weighting_details
               'calc w = 1/[\s^2^(Fo^2^)+(0.0408P)^2^] where P=(Fo^2^+2Fc^2^)/3'
_atom_sites_solution_hydrogens     geom
_atom_sites_solution_primary     direct
_atom_sites_solution_secondary     difmap
_refine_ls_shift/su_max     0.001
_refine_ls_shift/su_mean     0.000
_refine_diff_density_max     1.196
_refine_diff_density_min     -0.797
_refine_ls_extinction_method     none
_refine_ls_extinction_coef     ?
loop_
    _atom_type_symbol
    _atom_type_description
    _atom_type_scat_dispersion_real
    _atom_type_scat_dispersion_imag
    _atom_type_scat_source
    'C' 'C' 0.0033 0.0016
                         'International Tables Vol C Tables 4.2.6.8 and 6.1.1.4'
    'H' 'H' 0.0000 0.0000
                         'International Tables Vol C Tables 4.2.6.8 and 6.1.1.4'
    'N' 'N' 0.0061 0.0033
                         'International Tables Vol C Tables 4.2.6.8 and 6.1.1.4'
    'O' 'O' 0.0106 0.0060
                         'International Tables Vol C Tables 4.2.6.8 and 6.1.1.4'
    'Cl' 'Cl' 0.1484 0.1585
                         'International Tables Vol C Tables 4.2.6.8 and 6.1.1.4'
    'Zn' 'Zn' 0.2839 1.4301
                         'International Tables Vol C Tables 4.2.6.8 and 6.1.1.4'
_computing_data_collection     'CrystalClear (Rigaku/MSC, 2001)'
_computing_cell_refinement     'CrystalClear (Rigaku/MSC, 2001)'
_computing_data_reduction     'CrystalStructure (Rigaku/MSC, 2004)'
_computing_structure_solution     'SHELXS97 (Sheldrick, 2008)'
_computing_structure_refinement     'SHELXL97 (Sheldrick, 2008)'
_computing_molecular_graphics     'ORTEPII (Johnson, 1976)'
_computing_publication_material     'SHELXL97 (Sheldrick, 2008)'
loop_
    _atom_site_type_symbol
    _atom_site_label
    _atom_site_fract_x
    _atom_site_fract_y
    _atom_site_fract_z
    _atom_site_U_iso_or_equiv
    _atom_site_adp_type
    _atom_site_calc_flag
    _atom_site_refinement_flags
    _atom_site_occupancy
    _atom_site_disorder_assembly
    _atom_site_disorder_group
    C C1 0.2965(5) 0.6256(3) 0.2794(3) 0.0197(8) Uani d . 1 . .
    H H1 0.3070 0.6713 0.2215 0.024 Uiso calc R 1 . .
    C C2 0.3295(5) 0.5161(3) 0.2636(3) 0.0194(8) Uani d . 1 . .
    C C3 0.3176(5) 0.4475(3) 0.3464(3) 0.0209(8) Uani d . 1 . .
    H H3 0.3380 0.3746 0.3366 0.025 Uiso calc R 1 . .
    C C4 0.2565(5) 0.4215(3) 0.5377(3) 0.0210(8) Uani d . 1 . .
    H H4 0.2778 0.3480 0.5315 0.025 Uiso calc R 1 . .
    C C5 0.2088(5) 0.4641(3) 0.6336(3) 0.0241(9) Uani d . 1 . .
    H H5 0.1921 0.4201 0.6925 0.029 Uiso calc R 1 . .
    C C6 0.1848(5) 0.5751(3) 0.6434(3) 0.0186(8) Uani d . 1 . .
    C C7 0.2042(5) 0.6439(3) 0.5590(3) 0.0176(8) Uani d . 1 . .
    C C8 0.2434(5) 0.5998(3) 0.4583(3) 0.0173(8) Uani d . 1 . .
    C C9 0.2741(5) 0.4879(3) 0.4474(3) 0.0188(8) Uani d . 1 . .
    C C10 0.2017(6) 0.7613(3) 0.5715(3) 0.0220(8) Uani d . 1 . .
    C C11 -0.2472(5) 1.1168(3) 0.1346(3) 0.0194(8) Uani d . 1 . .
    H H11 -0.2486 1.1675 0.1846 0.023 Uiso calc R 1 . .
    C C12 -0.2620(5) 1.1520(3) 0.0307(3) 0.0182(8) Uani d . 1 . .
    C C13 -0.2648(5) 1.0809(3) -0.0443(3) 0.0179(8) Uani d . 1 . .
    H H13 -0.2756 1.1034 -0.1129 0.022 Uiso calc R 1 . .
    C C14 -0.2534(5) 0.8915(3) -0.0880(3) 0.0221(8) Uani d . 1 . .
    H H14 -0.2643 0.9098 -0.1577 0.027 Uiso calc R 1 . .
    C C15 -0.2399(5) 0.7872(3) -0.0559(3) 0.0213(8) Uani d . 1 . .
    H H15 -0.2427 0.7346 -0.1034 0.026 Uiso calc R 1 . .
    C C16 -0.2218(5) 0.7597(3) 0.0488(3) 0.0196(8) Uani d . 1 . .
    C C17 -0.2162(5) 0.8341(3) 0.1213(3) 0.0167(8) Uani d . 1 . .
    C C18 -0.2329(5) 0.9426(3) 0.0898(3) 0.0170(8) Uani d . 1 . .
    C C19 -0.2509(5) 0.9721(3) -0.0157(3) 0.0172(8) Uani d . 1 . .
    C C20 -0.1707(5) 0.8066(3) 0.2315(3) 0.0179(8) Uani d . 1 . .
    Cl Cl1 0.37704(15) 0.47230(7) 0.13739(7) 0.0300(2) Uani d . 1 . .
    Cl Cl2 0.12831(15) 0.62268(8) 0.76860(7) 0.0300(2) Uani d . 1 . .
    Cl Cl3 -0.28261(14) 1.28675(7) 0.00156(7) 0.0247(2) Uani d . 1 . .
    Cl Cl4 -0.19519(15) 0.62565(7) 0.08517(8) 0.0295(2) Uani d . 1 . .
    N N1 0.2514(4) 0.6674(2) 0.3722(2) 0.0185(7) Uani d . 1 . .
    N N2 -0.2316(4) 1.0165(2) 0.1644(2) 0.0190(7) Uani d . 1 . .
    O O1 0.0705(4) 0.82485(19) 0.52664(19) 0.0294(7) Uani d . 1 . .
    O O2 0.3222(4) 0.7909(2) 0.6231(2) 0.0325(7) Uani d . 1 . .
    O O3 0.0098(3) 0.80624(19) 0.24133(19) 0.0222(6) Uani d . 1 . .
    O O4 -0.3021(4) 0.78885(19) 0.3020(2) 0.0289(6) Uani d . 1 . .
    O O5 -0.0852(4) 0.9774(2) 0.3738(2) 0.0336(7) Uani d . 1 . .
    H H5A -0.0800 1.0295 0.4126 0.040 Uiso d R 1 . .
    H H5B -0.1398 0.9842 0.3175 0.040 Uiso d R 1 . .
    O O6 0.3458(4) 0.9015(2) 0.3214(2) 0.0350(7) Uani d . 1 . .
    H H6A 0.4589 0.8647 0.3195 0.042 Uiso d R 1 . .
    H H6B 0.3090 0.9657 0.3391 0.042 Uiso d R 1 . .
    O O7 0.3413(5) 0.1059(3) 0.3655(3) 0.0858(14) Uani d . 1 . .
    H H7B 0.4519 0.1189 0.3815 0.103 Uiso d R 1 . .
    H H7C 0.2491 0.1273 0.4129 0.103 Uiso d R 1 . .
    Zn Zn1 0.10699(6) 0.83389(3) 0.37255(3) 0.01835(13) Uani d . 1 . .
loop_
    _atom_site_aniso_label
    _atom_site_aniso_U_11
    _atom_site_aniso_U_22
    _atom_site_aniso_U_33
    _atom_site_aniso_U_12
    _atom_site_aniso_U_13
    _atom_site_aniso_U_23
    C1 0.020(2) 0.0198(19) 0.019(2) 0.0004(15) -0.0046(16) -0.0023(16)
    C2 0.0166(19) 0.022(2) 0.020(2) -0.0014(15) -0.0030(15) -0.0076(15)
    C3 0.020(2) 0.0158(19) 0.027(2) -0.0019(15) -0.0032(16) -0.0063(16)
    C4 0.019(2) 0.0162(18) 0.029(2) -0.0035(15) -0.0068(17) -0.0012(16)
    C5 0.024(2) 0.023(2) 0.026(2) -0.0050(16) -0.0072(17) 0.0055(17)
    C6 0.0165(19) 0.026(2) 0.0133(19) -0.0017(15) -0.0024(15) -0.0039(15)
    C7 0.0130(18) 0.0215(19) 0.019(2) 0.0014(15) -0.0071(15) -0.0027(15)
    C8 0.0145(18) 0.0200(19) 0.017(2) -0.0006(15) -0.0037(15) -0.0004(15)
    C9 0.0177(19) 0.0184(19) 0.019(2) 0.0008(15) -0.0025(15) -0.0004(15)
    C10 0.032(2) 0.0191(19) 0.0123(19) 0.0004(17) 0.0038(17) -0.0019(15)
    C11 0.020(2) 0.0167(19) 0.021(2) 0.0004(15) -0.0006(16) -0.0068(15)
    C12 0.0152(18) 0.0160(18) 0.022(2) 0.0006(15) 0.0008(15) 0.0017(15)
    C13 0.0128(18) 0.0232(19) 0.018(2) -0.0009(15) -0.0041(15) 0.0017(16)
    C14 0.023(2) 0.029(2) 0.014(2) -0.0046(17) 0.0010(16) 0.0006(16)
    C15 0.0192(19) 0.022(2) 0.023(2) -0.0018(16) -0.0013(16) -0.0082(16)
    C16 0.0161(19) 0.0153(18) 0.028(2) -0.0011(15) -0.0049(16) 0.0000(16)
    C17 0.0068(17) 0.0229(19) 0.021(2) -0.0022(14) -0.0032(14) 0.0007(15)
    C18 0.0106(17) 0.0219(19) 0.0188(19) -0.0006(14) -0.0037(15) -0.0023(15)
    C19 0.0087(17) 0.0237(19) 0.019(2) -0.0008(15) -0.0023(14) -0.0016(15)
    C20 0.022(2) 0.0102(17) 0.021(2) 0.0001(15) -0.0038(16) -0.0012(15)
    Cl1 0.0431(6) 0.0251(5) 0.0207(5) -0.0030(4) 0.0021(4) -0.0090(4)
    Cl2 0.0445(6) 0.0278(5) 0.0170(5) -0.0053(4) -0.0006(4) -0.0009(4)
    Cl3 0.0300(5) 0.0170(5) 0.0251(5) 0.0009(4) -0.0006(4) 0.0019(4)
    Cl4 0.0426(6) 0.0176(5) 0.0297(6) -0.0056(4) -0.0077(5) -0.0008(4)
    N1 0.0214(16) 0.0166(15) 0.0173(17) 0.0003(13) -0.0044(13) -0.0005(13)
    N2 0.0186(16) 0.0175(16) 0.0202(17) -0.0007(13) -0.0011(13) -0.0023(13)
    O1 0.0448(18) 0.0228(14) 0.0167(14) 0.0110(13) -0.0039(13) -0.0015(11)
    O2 0.0441(18) 0.0280(15) 0.0284(16) -0.0120(13) -0.0078(14) -0.0041(12)
    O3 0.0171(14) 0.0299(14) 0.0196(14) 0.0019(11) -0.0063(11) -0.0047(11)
    O4 0.0284(15) 0.0272(15) 0.0289(16) -0.0032(12) 0.0019(13) 0.0085(12)
    O5 0.0471(18) 0.0223(14) 0.0319(17) 0.0073(13) -0.0161(14) -0.0108(12)
    O6 0.0202(15) 0.0234(15) 0.060(2) -0.0003(12) -0.0006(14) -0.0041(13)
    O7 0.050(2) 0.075(3) 0.132(4) -0.030(2) 0.031(2) -0.055(3)
    Zn1 0.0206(2) 0.0172(2) 0.0168(2) -0.00023(17) -0.00297(17) -0.00061(17)
_geom_special_details
;
All e.s.d.'s (except the e.s.d. in the dihedral angle between two l.s. planes)
are estimated using the full covariance matrix. The cell e.s.d.'s are taken
into account individually in the estimation of e.s.d.'s in distances, angles
and torsion angles; correlations between e.s.d.'s in cell parameters are only
used when they are defined by crystal symmetry. An approximate (isotropic)
treatment of cell e.s.d.'s is used for estimating e.s.d.'s involving l.s.
planes.
;
loop_
    _geom_bond_atom_site_label_1
    _geom_bond_atom_site_label_2
    _geom_bond_site_symmetry_2
    _geom_bond_distance
    _geom_bond_publ_flag
    C1 N1 . 1.316(4) ?
    C1 C2 . 1.399(5) ?
    C1 H1 . 0.9300 ?
    C2 C3 . 1.352(5) ?
    C2 Cl1 . 1.725(4) ?
    C3 C9 . 1.407(5) ?
    C3 H3 . 0.9300 ?
    C4 C5 . 1.359(5) ?
    C4 C9 . 1.414(5) ?
    C4 H4 . 0.9300 ?
    C5 C6 . 1.406(5) ?
    C5 H5 . 0.9300 ?
    C6 C7 . 1.374(5) ?
    C6 Cl2 . 1.732(4) ?
    C7 C8 . 1.421(5) ?
    C7 C10 . 1.504(5) ?
    C8 N1 . 1.377(4) ?
    C8 C9 . 1.419(5) ?
    C10 O2 . 1.231(4) ?
    C10 O1 . 1.301(4) ?
    C11 N2 . 1.310(4) ?
    C11 C12 . 1.410(5) ?
    C11 H11 . 0.9300 ?
    C12 C13 . 1.356(5) ?
    C12 Cl3 . 1.727(3) ?
    C13 C19 . 1.409(5) ?
    C13 H13 . 0.9300 ?
    C14 C15 . 1.365(5) ?
    C14 C19 . 1.419(5) ?
    C14 H14 . 0.9300 ?
    C15 C16 . 1.400(5) ?
    C15 H15 . 0.9300 ?
    C16 C17 . 1.366(5) ?
    C16 Cl4 . 1.739(3) ?
    C17 C18 . 1.414(5) ?
    C17 C20 . 1.514(5) ?
    C18 N2 . 1.376(4) ?
    C18 C19 . 1.415(5) ?
    C20 O4 . 1.237(4) ?
    C20 O3 . 1.261(4) ?
    N1 Zn1 . 2.211(3) ?
    O1 Zn1 . 1.978(2) ?
    O3 Zn1 . 1.960(2) ?
    O5 Zn1 . 2.101(2) ?
    O5 H5A . 0.85 ?
    O5 H5B . 0.86 ?
    O6 Zn1 . 1.982(2) ?
    O6 H6A . 0.85 ?
    O6 H6B . 0.85 ?
    O7 H7B . 0.85 ?
    O7 H7C . 0.85 ?
loop_
    _geom_angle_atom_site_label_1
    _geom_angle_atom_site_label_2
    _geom_angle_atom_site_label_3
    _geom_angle_site_symmetry_1
    _geom_angle_site_symmetry_3
    _geom_angle
    _geom_angle_publ_flag
    N1 C1 C2 . . 123.4(3) ?
    N1 C1 H1 . . 118.3 ?
    C2 C1 H1 . . 118.3 ?
    C3 C2 C1 . . 119.8(3) ?
    C3 C2 Cl1 . . 121.7(3) ?
    C1 C2 Cl1 . . 118.5(3) ?
    C2 C3 C9 . . 119.2(3) ?
    C2 C3 H3 . . 120.4 ?
    C9 C3 H3 . . 120.4 ?
    C5 C4 C9 . . 120.5(3) ?
    C5 C4 H4 . . 119.7 ?
    C9 C4 H4 . . 119.7 ?
    C4 C5 C6 . . 119.7(3) ?
    C4 C5 H5 . . 120.1 ?
    C6 C5 H5 . . 120.1 ?
    C7 C6 C5 . . 122.6(3) ?
    C7 C6 Cl2 . . 120.7(3) ?
    C5 C6 Cl2 . . 116.7(3) ?
    C6 C7 C8 . . 117.8(3) ?
    C6 C7 C10 . . 121.9(3) ?
    C8 C7 C10 . . 120.1(3) ?
    N1 C8 C9 . . 121.0(3) ?
    N1 C8 C7 . . 118.9(3) ?
    C9 C8 C7 . . 120.1(3) ?
    C3 C9 C4 . . 122.6(3) ?
    C3 C9 C8 . . 118.3(3) ?
    C4 C9 C8 . . 119.1(3) ?
    O2 C10 O1 . . 124.4(3) ?
    O2 C10 C7 . . 118.4(3) ?
    O1 C10 C7 . . 117.2(3) ?
    N2 C11 C12 . . 123.4(3) ?
    N2 C11 H11 . . 118.3 ?
    C12 C11 H11 . . 118.3 ?
    C13 C12 C11 . . 120.2(3) ?
    C13 C12 Cl3 . . 120.9(3) ?
    C11 C12 Cl3 . . 118.9(3) ?
    C12 C13 C19 . . 118.4(3) ?
    C12 C13 H13 . . 120.8 ?
    C19 C13 H13 . . 120.8 ?
    C15 C14 C19 . . 120.3(3) ?
    C15 C14 H14 . . 119.8 ?
    C19 C14 H14 . . 119.8 ?
    C14 C15 C16 . . 119.8(3) ?
    C14 C15 H15 . . 120.1 ?
    C16 C15 H15 . . 120.1 ?
    C17 C16 C15 . . 122.2(3) ?
    C17 C16 Cl4 . . 119.5(3) ?
    C15 C16 Cl4 . . 118.2(3) ?
    C16 C17 C18 . . 118.8(3) ?
    C16 C17 C20 . . 123.6(3) ?
    C18 C17 C20 . . 117.3(3) ?
    N2 C18 C17 . . 118.0(3) ?
    N2 C18 C19 . . 122.2(3) ?
    C17 C18 C19 . . 119.9(3) ?
    C13 C19 C18 . . 118.2(3) ?
    C13 C19 C14 . . 122.8(3) ?
    C18 C19 C14 . . 119.0(3) ?
    O4 C20 O3 . . 125.9(3) ?
    O4 C20 C17 . . 121.5(3) ?
    O3 C20 C17 . . 112.6(3) ?
    C1 N1 C8 . . 118.3(3) ?
    C1 N1 Zn1 . . 115.1(2) ?
    C8 N1 Zn1 . . 123.8(2) ?
    C11 N2 C18 . . 117.6(3) ?
    C10 O1 Zn1 . . 117.0(2) ?
    C20 O3 Zn1 . . 123.7(2) ?
    Zn1 O5 H5A . . 124.5 ?
    Zn1 O5 H5B . . 109.3 ?
    H5A O5 H5B . . 123.2 ?
    Zn1 O6 H6A . . 119.1 ?
    Zn1 O6 H6B . . 101.5 ?
    H6A O6 H6B . . 129.9 ?
    H7B O7 H7C . . 110.1 ?
    O3 Zn1 O1 . . 147.92(11) ?
    O3 Zn1 O6 . . 101.43(11) ?
    O1 Zn1 O6 . . 110.65(12) ?
    O3 Zn1 O5 . . 86.43(10) ?
    O1 Zn1 O5 . . 90.82(10) ?
    O6 Zn1 O5 . . 94.10(11) ?
    O3 Zn1 N1 . . 87.67(10) ?
    O1 Zn1 N1 . . 88.61(10) ?
    O6 Zn1 N1 . . 97.37(11) ?
    O5 Zn1 N1 . . 167.94(11) ?
loop_
    _geom_hbond_atom_site_label_D
    _geom_hbond_atom_site_label_H
    _geom_hbond_atom_site_label_A
    _geom_hbond_site_symmetry_D
    _geom_hbond_site_symmetry_H
    _geom_hbond_site_symmetry_A
    _geom_hbond_distance_DH
    _geom_hbond_distance_HA
    _geom_hbond_distance_DA
    _geom_hbond_angle_DHA
    _geom_hbond_publ_flag
    O5 H5A O1 . . 2_576 0.85 2.05 2.889(4) 166.4 yes
    O5 H5B N2 . . . 0.86 2.16 3.002(4) 169.3 yes
    O6 H6A O4 . . 1_655 0.85 1.78 2.628(4) 174.4 yes
    O6 H6B O7 . . 1_565 0.85 1.87 2.677(4) 156.2 yes
    O7 H7B O2 . . 2_666 0.85 2.04 2.827(4) 153.2 yes
    O7 H7C O1 . . 2_566 0.85 2.25 3.029(4) 152.8 yes
