# Supplementary material for: Diaqua­bis(3,7-dichloro­quinoline-8-carboxyl­ato)zinc(II) monohydrate
Source: Acta Crystallogr Sect E Struct Rep Online. 2008 Aug 16;64(Pt 9):m1170. doi: 10.1107/S1600536808025671 (PMC2960553; doi:10.1107/S1600536808025671)
Supplement: Supplementary file 2 [file e-64-m1170-Isup2.hkl]

# 
# h,k,l, Fc-squared, Fo-squared, sigma(Fo-squared) and status flag 
# 
data_I
_shelx_title ' 1 in P-1' 
_shelx_refln_list_code          4 
_shelx_F_calc_maximum      211.10 
_exptl_crystal_F_000       604.00 
_reflns_d_resolution_high  0.8107 
 
loop_ 
 _symmetry_equiv_pos_as_xyz 
 'x, y, z' 
 '-x, -y, -z' 
 
_cell_length_a     6.8678 
_cell_length_b    12.6996 
_cell_length_c    12.9317 
_cell_angle_alpha  87.572 
_cell_angle_beta   82.893 
_cell_angle_gamma  82.255 
 
_shelx_F_squared_multiplier     1.000 
 
loop_ 
 _refln_index_h 
 _refln_index_k 
 _refln_index_l 
 _refln_F_squared_calc 
 _refln_F_squared_meas 
 _refln_F_squared_sigma 
 _refln_observed_status 
   1   0   0     4713.15     4729.28     56.34 o 
   2   0   0    44563.81    46832.67    833.01 o 
   3   0   0       44.89       37.67     11.58 o 
   4   0   0      133.08      213.28     18.33 o 
   5   0   0      749.88      596.51     47.09 o 
   6   0   0      794.48      950.14     77.64 o 
   7   0   0       41.47       48.79     28.69 o 
   8   0   0      400.51      331.03     55.68 o 
  -8   1   0      135.07      137.43     51.61 o 
  -7   1   0      249.50      280.40     45.80 o 
  -6   1   0      193.91      204.30     37.22 o 
  -5   1   0      592.42      542.00     45.52 o 
  -4   1   0     1372.70     1388.56     36.40 o 
  -3   1   0     1042.43     1064.41     37.12 o 
  -2   1   0      284.34      279.74     16.25 o 
  -1   1   0      438.58      473.45     16.62 o 
   0   1   0        4.32        0.71      1.86 o 
   1   1   0    10221.09     5003.66   5394.29 o 
   2   1   0     4763.07     4921.52    124.14 o 
   3   1   0     2092.11     2167.43     43.59 o 
   4   1   0     3068.64     3158.53     82.98 o 
   5   1   0      524.76      552.37     36.68 o 
   6   1   0     3470.02     3510.04    126.17 o 
   7   1   0      611.06      664.11     77.78 o 
   8   1   0      156.74      150.14     41.66 o 
  -8   2   0      186.13      140.92     82.16 o 
  -7   2   0        6.95       16.21     26.52 o 
  -6   2   0        2.67        0.00     23.33 o 
  -5   2   0      699.71      797.70     54.87 o 
  -4   2   0      550.80      590.93     33.60 o 
  -3   2   0     1124.22     1123.08     40.52 o 
  -2   2   0      395.55      406.19     19.17 o 
  -1   2   0     2425.97     2618.52     67.04 o 
   0   2   0       95.40      103.53      9.29 o 
   1   2   0     2223.55     2429.32     48.68 o 
   2   2   0      157.67      134.30     25.39 o 
   3   2   0     3045.81     3154.79     67.36 o 
   4   2   0       18.07       13.63     11.79 o 
   5   2   0      312.06      291.91     29.60 o 
   6   2   0        2.80        3.99     21.68 o 
   7   2   0      518.91      497.15     55.67 o 
   8   2   0       47.95       73.81     44.40 o 
  -7   3   0       59.15       70.07     43.68 o 
  -6   3   0      102.63       97.11     32.45 o 
  -5   3   0      581.59      567.44     48.20 o 
  -4   3   0     1913.17     1935.21     70.93 o 
  -3   3   0     1176.88     1188.26     35.56 o 
  -2   3   0     2543.79     2577.44     45.71 o 
  -1   3   0      130.33      103.37     14.36 o 
   0   3   0     6971.65     6509.20    130.82 o 
   1   3   0      688.31      642.66     64.92 o 
   2   3   0        0.38        5.67      8.92 o 
   3   3   0      631.71      699.06     31.95 o 
   4   3   0     1206.06     1137.47     39.39 o 
   5   3   0      195.09      198.25     23.41 o 
   6   3   0       31.12       17.22     22.58 o 
   7   3   0        8.51        0.00     23.41 o 
   8   3   0      120.74      166.66     46.13 o 
  -7   4   0      129.96       90.98     45.96 o 
  -6   4   0       44.79       45.29     30.31 o 
  -5   4   0       25.19       64.70     27.16 o 
  -4   4   0      891.61      946.70     54.53 o 
  -3   4   0    10344.22    10410.71    105.77 o 
  -2   4   0     5778.61     5852.62    101.90 o 
  -1   4   0     4729.91     4731.57     86.12 o 
   0   4   0     2152.04     2033.58     36.46 o 
   1   4   0      271.26      232.16     38.55 o 
   2   4   0     3734.77     3507.69     57.30 o 
   3   4   0      397.87      393.28     24.13 o 
   4   4   0       42.37       30.53     14.26 o 
   5   4   0      307.42      274.63     27.08 o 
   6   4   0      194.59      179.97     35.95 o 
   7   4   0      113.38      129.88     37.33 o 
   8   4   0       58.66       56.74     45.74 o 
  -7   5   0     1139.18     1113.46    103.36 o 
  -6   5   0      259.76      312.13     59.54 o 
  -5   5   0       24.26       38.85     24.92 o 
  -4   5   0      201.05      191.54     31.65 o 
  -3   5   0      109.56      157.68     16.58 o 
  -2   5   0     1842.94     1794.54     40.24 o 
  -1   5   0    21223.47    21289.66    323.72 o 
   0   5   0     3873.31     3888.48     77.52 o 
   1   5   0      452.63      332.73     29.53 o 
   2   5   0      664.95      615.30     36.75 o 
   3   5   0     8704.17     8594.14    231.16 o 
   4   5   0     1297.77     1273.86     45.15 o 
   5   5   0        9.35       18.20     18.38 o 
   6   5   0      280.82      309.41     31.93 o 
   7   5   0      911.30     1025.89     93.59 o 
   8   5   0       86.46      101.68     38.83 o 
  -7   6   0        0.13        0.00     39.76 o 
  -6   6   0      329.22      291.52     60.07 o 
  -5   6   0       24.14       23.93     29.59 o 
  -4   6   0      971.26     1016.36     59.32 o 
  -3   6   0     1955.15     1969.15     55.48 o 
  -2   6   0     1189.34     1190.15     36.76 o 
  -1   6   0     3372.84     3387.49     56.79 o 
   0   6   0     3148.96     3040.35     53.66 o 
   1   6   0     1368.47     1220.92     36.54 o 
   2   6   0      267.88      275.68     21.11 o 
   3   6   0      633.40      591.26     33.01 o 
   4   6   0      610.62      613.57     39.74 o 
   5   6   0     1663.93     1639.73     57.43 o 
   6   6   0      210.33      241.87     30.89 o 
   7   6   0       24.25       43.44     29.85 o 
   8   6   0       33.38       62.31     36.69 o 
  -6   7   0       59.07       71.52     49.73 o 
  -5   7   0      891.65      941.77     87.12 o 
  -4   7   0      118.54      161.96     57.23 o 
  -3   7   0      270.77      337.02     37.71 o 
  -2   7   0      520.45      502.31     28.27 o 
  -1   7   0      253.82      304.45     22.26 o 
   0   7   0      278.86      305.17     22.22 o 
   1   7   0       85.30       58.42     13.68 o 
   2   7   0     2410.46     2150.01    104.29 o 
   3   7   0       63.40       63.02     17.15 o 
   4   7   0      172.00      192.24     24.87 o 
   5   7   0      284.94      285.08     31.19 o 
   6   7   0     1014.96     1001.13     51.80 o 
   7   7   0        1.49        0.00     26.00 o 
  -6   8   0      364.38      427.87     74.19 o 
  -5   8   0      168.76      204.01     77.08 o 
  -4   8   0      160.62      174.37     46.65 o 
  -3   8   0      865.91      916.51     78.42 o 
  -2   8   0     1190.28     1191.24     42.69 o 
  -1   8   0     3016.04     3009.40     63.04 o 
   0   8   0       98.01       99.57     17.86 o 
   1   8   0     1404.76     1382.34     44.85 o 
   2   8   0       86.38       45.20     15.02 o 
   3   8   0        4.08       10.90     14.64 o 
   4   8   0      172.13      175.60     25.94 o 
   5   8   0      156.54      172.25     27.25 o 
   6   8   0      112.93      110.64     27.28 o 
   7   8   0      581.66      579.22     54.28 o 
  -6   9   0      486.36      472.12    114.98 o 
  -5   9   0      771.62      749.40     85.18 o 
  -4   9   0      552.58      596.78     70.73 o 
  -3   9   0      511.45      598.55     93.61 o 
  -2   9   0      318.35      325.34     28.14 o 
  -1   9   0      401.89      428.54     29.74 o 
   0   9   0     1952.65     1859.22     54.18 o 
   1   9   0     3751.45     3555.72     74.16 o 
   2   9   0       73.78       36.58     14.20 o 
   3   9   0      639.51      484.21     60.88 o 
   4   9   0      452.87      456.61     35.90 o 
   5   9   0      486.52      493.17     40.37 o 
   6   9   0        0.92       16.83     21.68 o 
   7   9   0       67.92       42.11     25.76 o 
  -5  10   0        2.23       18.49     39.56 o 
  -4  10   0     2474.07     2302.36    181.37 o 
  -3  10   0     1880.62     2061.22    113.85 o 
  -2  10   0      317.80      314.20     50.71 o 
  -1  10   0        6.79        6.08     15.27 o 
   0  10   0       67.40       58.28     19.32 o 
   1  10   0      856.28      778.51     40.82 o 
   2  10   0     1670.13      963.07    405.02 o 
   3  10   0        4.12       15.37     13.04 o 
   4  10   0      790.59      763.74     45.28 o 
   5  10   0       61.43       77.56     24.32 o 
   6  10   0     2475.60     2597.72    114.93 o 
   7  10   0      749.55      782.27    121.73 o 
  -5  11   0       99.42       86.94     48.38 o 
  -4  11   0      426.93      405.45     81.27 o 
  -3  11   0      354.01      351.40     59.19 o 
  -2  11   0      457.15      420.07     57.83 o 
  -1  11   0     1154.31     1037.13    107.91 o 
   0  11   0     1755.87     1787.16     60.33 o 
   1  11   0        3.69        6.34     16.29 o 
   2  11   0      584.79      250.65    152.54 o 
   3  11   0      811.75      318.31    188.10 o 
   4  11   0      152.22       65.60     56.52 o 
   5  11   0        1.54        0.00     18.93 o 
   6  11   0        1.31        5.12     30.77 o 
  -4  12   0       57.83       75.01     45.89 o 
  -3  12   0       73.41       76.49     41.56 o 
  -2  12   0      799.83      910.84     84.08 o 
  -1  12   0      103.76       73.98     34.00 o 
   0  12   0      119.73      149.21     26.91 o 
   1  12   0      512.21      511.27     39.13 o 
   2  12   0       95.70       35.40     38.46 o 
   3  12   0       93.21       23.33     17.23 o 
   4  12   0      157.14       72.76     30.40 o 
   5  12   0       85.08       80.14     37.24 o 
   6  12   0       45.90       71.93     47.37 o 
  -3  13   0      343.01      480.15     73.29 o 
  -2  13   0      524.80      485.93     68.02 o 
  -1  13   0        1.05       24.44     25.34 o 
   0  13   0      439.18      493.57     46.15 o 
   1  13   0      209.61      183.29     29.85 o 
   2  13   0      402.33      170.72    120.47 o 
   3  13   0       37.37       22.31     30.34 o 
   4  13   0      384.67      428.38     57.49 o 
   5  13   0       16.79       40.22     34.61 o 
  -2  14   0      540.11      497.87     73.28 o 
  -1  14   0      485.85      592.22     75.09 o 
   0  14   0       81.77      130.71     34.31 o 
   1  14   0       17.46        3.61     27.84 o 
   2  14   0        2.65        4.61     28.48 o 
   3  14   0      742.91      769.88     71.42 o 
   4  14   0      756.45      809.12     76.07 o 
  -1  15   0      940.61     1245.17    146.52 o 
   0  15   0      733.10      980.67     97.30 o 
   1  15   0       62.95       44.70     46.27 o 
   2  15   0       15.84       43.06     43.68 o 
   3  15   0        2.34        0.00     38.43 o 
  -3 -15   1      402.69      491.96    112.69 o 
  -2 -15   1       74.67       64.78     50.97 o 
  -1 -15   1      315.29      304.03     45.01 o 
   0 -15   1       34.91       86.99     33.98 o 
   1 -15   1      105.67      107.05     48.42 o 
  -4 -14   1       66.81       94.88     40.77 o 
  -3 -14   1       40.56       51.28     29.21 o 
  -2 -14   1      321.77      309.13     43.99 o 
  -1 -14   1      177.61      177.40     36.68 o 
   0 -14   1       19.55       21.07     25.90 o 
   1 -14   1      580.54      654.04     63.47 o 
   2 -14   1       53.01       91.92     46.82 o 
  -5 -13   1      481.53      520.79     67.16 o 
  -4 -13   1       77.08       97.73     28.93 o 
  -3 -13   1       18.01       26.61     22.46 o 
  -2 -13   1      291.03      297.50     35.83 o 
  -1 -13   1     1133.68     1215.99     66.15 o 
   0 -13   1       30.19       15.82     23.65 o 
   1 -13   1       13.59        0.00     21.56 o 
   2 -13   1       94.13       71.88     43.88 o 
   3 -13   1       21.62        0.00     38.52 o 
  -6 -12   1        7.08       21.37     34.39 o 
  -5 -12   1       11.73       31.64     25.39 o 
  -4 -12   1      350.16      384.49     39.99 o 
  -3 -12   1      382.69      410.11     38.17 o 
  -2 -12   1      651.94      725.92     46.72 o 
  -1 -12   1      219.97      236.79     30.39 o 
   0 -12   1     2353.30     2357.65     92.38 o 
   1 -12   1     2082.42     2177.26     80.43 o 
   2 -12   1      275.97      345.89     60.70 o 
   3 -12   1       60.33       52.92     37.34 o 
   4 -12   1       57.61       32.37     64.10 o 
  -6 -11   1      999.69      953.30     60.14 o 
  -5 -11   1       18.23       25.79     22.82 o 
  -4 -11   1      413.88      414.81     39.37 o 
  -3 -11   1       68.39       58.42     21.36 o 
  -2 -11   1       41.15       16.03     17.70 o 
  -1 -11   1      172.37      168.95     26.06 o 
   0 -11   1      889.24      890.17     45.29 o 
   1 -11   1      267.84      275.73     33.95 o 
   2 -11   1      858.32      814.80     81.15 o 
   3 -11   1      383.48      339.48     66.39 o 
   4 -11   1      506.60      618.78     80.61 o 
   5 -11   1       44.31       21.11     44.07 o 
  -7 -10   1        3.76        0.00     26.51 o 
  -6 -10   1      235.83      228.06     35.11 o 
  -5 -10   1      231.75      222.32     33.81 o 
  -4 -10   1       16.43        4.90     17.69 o 
  -3 -10   1        1.82        0.00     17.04 o 
  -2 -10   1       10.57        0.00     16.14 o 
  -1 -10   1      807.45      770.84     41.21 o 
   0 -10   1      819.02      821.59     42.05 o 
   1 -10   1      372.62      349.46     35.05 o 
   2 -10   1      595.84      599.39     43.71 o 
   3 -10   1     1115.74     1043.05     86.04 o 
   4 -10   1      117.00      122.50     48.46 o 
   5 -10   1       29.76       40.19     57.23 o 
  -7  -9   1      136.91      162.86     38.22 o 
  -6  -9   1      116.25      139.46     30.40 o 
  -5  -9   1      137.11      128.95     27.74 o 
  -4  -9   1      841.49      828.17     45.76 o 
  -3  -9   1       42.56       51.11     19.90 o 
  -2  -9   1      760.52      763.33     40.15 o 
  -1  -9   1        7.11        0.00     14.51 o 
   0  -9   1      145.95      167.72     22.66 o 
   1  -9   1     1885.40     1897.77     55.43 o 
   2  -9   1      938.30      965.99     48.91 o 
   3  -9   1        3.16        2.59     27.16 o 
   4  -9   1      307.51      325.45     57.82 o 
   5  -9   1       30.01       38.02     39.30 o 
   6  -9   1      273.19      277.14     65.64 o 
  -7  -8   1      225.19      215.74     47.24 o 
  -6  -8   1      493.90      523.34     42.83 o 
  -5  -8   1      225.79      269.64     32.05 o 
  -4  -8   1      376.19      345.13     32.27 o 
  -3  -8   1     2216.79     2234.86     62.51 o 
  -2  -8   1     7587.63     7164.39    144.24 o 
  -1  -8   1       43.14       31.18     15.03 o 
   0  -8   1       39.52       23.52     14.07 o 
   1  -8   1       38.17       37.17     14.94 o 
   2  -8   1     2653.33     2599.57     60.55 o 
   3  -8   1      817.07      777.12     99.97 o 
   4  -8   1       87.13       51.43     34.96 o 
   5  -8   1       30.16        3.84     33.10 o 
   6  -8   1        1.75        8.92     34.65 o 
  -7  -7   1      387.73      388.47     54.16 o 
  -6  -7   1       61.33       63.22     23.65 o 
  -5  -7   1       13.94        2.44     17.40 o 
  -4  -7   1      158.73      132.71     22.77 o 
  -3  -7   1      916.75      882.40     40.06 o 
  -2  -7   1       11.63       21.70     13.12 o 
  -1  -7   1     4292.84     4171.53    109.82 o 
   0  -7   1     2020.77     1891.54     47.57 o 
   1  -7   1     5332.65     3264.27   1278.28 o 
   2  -7   1     1697.00     1582.34     45.66 o 
   3  -7   1     4074.05     4005.73     99.98 o 
   4  -7   1     2007.86     2062.91    108.55 o 
   5  -7   1      251.09      247.00     53.55 o 
   6  -7   1      119.10       83.12     46.10 o 
  -8  -6   1       20.40       22.47     43.42 o 
  -7  -6   1      347.71      331.67     51.52 o 
  -6  -6   1        7.32        0.00     18.62 o 
  -5  -6   1       34.55       26.19     19.20 o 
  -4  -6   1       53.29       40.96     17.72 o 
  -3  -6   1     4191.81     4490.21    121.47 o 
  -2  -6   1      211.67      227.62     20.40 o 
  -1  -6   1     5676.78     5960.66     80.09 o 
   0  -6   1     3689.59     3613.04     59.30 o 
   1  -6   1      171.40       92.23     60.53 o 
   2  -6   1      231.34      214.00     19.66 o 
   3  -6   1     5525.93     5721.37     79.77 o 
   4  -6   1      116.87       98.70     37.70 o 
   5  -6   1     1561.97     1567.99    100.05 o 
   6  -6   1      538.13      515.32     76.31 o 
   7  -6   1       58.14      130.36     64.61 o 
  -8  -5   1       62.99       44.67     34.44 o 
  -7  -5   1      609.66      605.23     61.71 o 
  -6  -5   1      110.12      128.38     34.13 o 
  -5  -5   1     1871.79     1786.10     58.48 o 
  -4  -5   1        7.13        0.00     12.33 o 
  -3  -5   1        2.32       13.82     12.24 o 
  -2  -5   1     3930.66     3784.39     84.60 o 
  -1  -5   1     1793.20     1869.79     50.76 o 
   0  -5   1       94.50       75.24     12.31 o 
   1  -5   1      851.50      573.26    197.74 o 
   2  -5   1     2887.04     2866.44     50.72 o 
   3  -5   1     1413.27     1498.75     40.44 o 
   4  -5   1      552.55      570.98     44.67 o 
   5  -5   1       28.81       55.20     34.88 o 
   6  -5   1      867.21      957.74     86.20 o 
   7  -5   1        1.65        2.99     34.88 o 
  -8  -4   1      238.89      242.13     52.30 o 
  -7  -4   1       21.36       43.97     29.77 o 
  -6  -4   1      301.54      347.96     46.12 o 
  -5  -4   1     1300.83     1382.34     50.82 o 
  -4  -4   1      330.48      313.72     28.40 o 
  -3  -4   1     1248.90     1331.94     64.89 o 
  -2  -4   1     2120.22     2032.09     43.82 o 
  -1  -4   1     4521.22     4521.92     57.70 o 
   0  -4   1     2324.78     2280.18     39.46 o 
   1  -4   1        2.09        0.00      7.77 o 
   2  -4   1      236.63      233.85     16.67 o 
   3  -4   1     1315.77     1476.52     40.26 o 
   4  -4   1      108.66      116.54     26.67 o 
   5  -4   1       56.96       75.02     28.27 o 
   6  -4   1      120.79      109.88     41.42 o 
   7  -4   1       79.53       84.06     44.34 o 
  -8  -3   1      107.99       80.22     45.87 o 
  -7  -3   1      787.76      856.30     68.67 o 
  -6  -3   1       28.29       44.87     25.46 o 
  -5  -3   1      215.23      200.05     23.51 o 
  -4  -3   1      963.61      946.70     40.48 o 
  -3  -3   1     3744.27     3626.92     60.39 o 
  -2  -3   1     1281.50     1471.93     47.30 o 
  -1  -3   1       44.76       47.51     10.53 o 
   0  -3   1     7876.46     7739.84    108.00 o 
   1  -3   1     9351.88     9426.93     75.91 o 
   2  -3   1      797.98      859.83     25.46 o 
   3  -3   1     1563.58     1523.08     36.04 o 
   4  -3   1      257.90      254.04     23.59 o 
   5  -3   1     2414.57     2330.22    107.06 o 
   6  -3   1       78.59       77.68     29.34 o 
   7  -3   1        1.47        5.55     36.58 o 
   8  -3   1       21.44       36.12     59.02 o 
  -8  -2   1       99.58       70.71     37.27 o 
  -7  -2   1      191.22      140.25     37.48 o 
  -6  -2   1      453.44      517.65     51.86 o 
  -5  -2   1       21.35       31.14     18.27 o 
  -4  -2   1        1.30        0.00     11.89 o 
  -3  -2   1      905.31      951.93     35.63 o 
  -2  -2   1    10499.27    10855.62    272.30 o 
  -1  -2   1      547.32      462.81     22.67 o 
   0  -2   1     3349.88     3405.54     42.62 o 
   1  -2   1     4805.64     4663.68     74.40 o 
   2  -2   1     6507.10     6607.10    154.35 o 
   3  -2   1     2966.15     2799.77     46.16 o 
   4  -2   1     1827.11     2012.77     48.35 o 
   5  -2   1     1415.25     1433.89     67.20 o 
   6  -2   1      931.05      911.51     62.45 o 
   7  -2   1     1325.01     1473.89    122.74 o 
   8  -2   1      158.53      189.87     61.83 o 
  -8  -1   1      598.63      460.92     62.56 o 
  -7  -1   1       93.51       96.80     33.80 o 
  -6  -1   1     1401.38     1350.15     74.38 o 
  -5  -1   1      100.05       77.79     26.71 o 
  -4  -1   1     5217.15     5467.26     74.36 o 
  -3  -1   1       79.63       61.29     11.84 o 
  -2  -1   1     7632.64     8208.62    251.54 o 
  -1  -1   1    11710.19    11746.67    394.54 o 
   0  -1   1     1298.65     1396.87     60.92 o 
   1  -1   1      393.72      517.05     17.11 o 
   2  -1   1     4144.57     4575.29     67.96 o 
   3  -1   1       11.42       37.86      9.90 o 
   4  -1   1     2757.58     2278.94    526.99 o 
   5  -1   1      684.24      652.00    116.38 o 
   6  -1   1      276.07      292.11     41.00 o 
   7  -1   1        7.18        8.56     24.07 o 
   8  -1   1      223.49      257.42     63.37 o 
  -8   0   1       14.73        0.00     29.34 o 
  -7   0   1       80.82       98.98     34.46 o 
  -6   0   1      305.74      258.33     43.50 o 
  -5   0   1      609.86      635.76    106.97 o 
  -4   0   1     9255.58     9224.92    184.83 o 
  -3   0   1     1553.36     1596.21     40.11 o 
  -2   0   1    18522.68    18964.81    561.68 o 
  -1   0   1     3669.82     3701.14    144.61 o 
   0   0   1       48.05       39.08     29.16 o 
   1   0   1      974.41      522.40    269.05 o 
   2   0   1      282.58      140.82     68.95 o 
   3   0   1     1881.45     2091.09     59.54 o 
   4   0   1        8.26        4.60     10.47 o 
   5   0   1     1909.98     1794.69     57.86 o 
   6   0   1       64.51       33.68     23.82 o 
   7   0   1      359.98      422.39     51.65 o 
   8   0   1      117.05      106.53     48.50 o 
  -8   1   1      278.79      231.24     64.40 o 
  -7   1   1       25.69       23.30     28.83 o 
  -6   1   1       92.03       68.18     32.85 o 
  -5   1   1      189.58      193.41     33.59 o 
  -4   1   1      978.37     1012.58     51.85 o 
  -3   1   1     1153.50     1144.21     47.04 o 
  -2   1   1     2356.46     2125.20     64.48 o 
  -1   1   1     5050.95     5395.44    234.15 o 
   0   1   1     4973.66     5127.62    140.34 o 
   1   1   1      973.44      907.06     32.49 o 
   2   1   1    41355.48    24002.59  11126.46 o 
   3   1   1     2332.74     2296.37     59.51 o 
   4   1   1    10096.57    10783.78    219.85 o 
   5   1   1      327.24      334.08     26.13 o 
   6   1   1      681.45      654.10     53.48 o 
   7   1   1      194.89      182.96     40.54 o 
   8   1   1     1239.85     1214.67     83.63 o 
  -8   2   1      148.54      184.93     87.51 o 
  -7   2   1       33.74       33.89     29.84 o 
  -6   2   1      275.30      268.04     41.85 o 
  -5   2   1      938.16      940.72     59.41 o 
  -4   2   1     1147.43     1190.78     57.62 o 
  -3   2   1        3.17        0.16      7.51 o 
  -2   2   1      240.34      193.55     20.91 o 
  -1   2   1     6327.12     6359.76    199.38 o 
   0   2   1     3190.84     3096.89     97.16 o 
   1   2   1      820.60      837.61     44.00 o 
   2   2   1    13595.91     7274.47   3416.54 o 
   3   2   1     2253.02     1057.64    576.68 o 
   4   2   1    14469.46    14406.67    277.71 o 
   5   2   1        8.54        0.00     12.79 o 
   6   2   1      258.92      250.66     38.96 o 
   7   2   1       11.56        0.00     22.62 o 
   8   2   1      303.95      292.32     54.73 o 
  -7   3   1      266.54      280.72     47.84 o 
  -6   3   1        0.48        0.00     23.25 o 
  -5   3   1      252.71      238.61     36.68 o 
  -4   3   1      349.89      356.44     36.32 o 
  -3   3   1     4357.32     4628.86    134.43 o 
  -2   3   1     3082.80     3064.07     63.41 o 
  -1   3   1       92.06       71.19     11.33 o 
   0   3   1     1255.61      880.17    334.31 o 
   1   3   1     3803.83     3642.04     89.84 o 
   2   3   1      597.38      564.41     22.43 o 
   3   3   1     3072.91     3331.48     93.40 o 
   4   3   1      184.96       63.67     51.12 o 
   5   3   1     2022.78     1930.51     55.47 o 
   6   3   1      243.60      225.29     37.59 o 
   7   3   1      430.75      506.22     55.39 o 
   8   3   1      486.17      516.82     61.23 o 
  -7   4   1       44.26       54.20     39.68 o 
  -6   4   1      117.28      144.38     37.58 o 
  -5   4   1       42.62       24.08     24.99 o 
  -4   4   1     2027.67     1986.22     74.85 o 
  -3   4   1       25.41       16.69     10.26 o 
  -2   4   1      738.12      727.38     28.27 o 
  -1   4   1    10363.06    10213.75    287.01 o 
   0   4   1       14.13        0.00      8.78 o 
   1   4   1       39.26       31.42     12.34 o 
   2   4   1       14.11        0.03      8.53 o 
   3   4   1     4266.99     1908.91   1020.47 o 
   4   4   1     1237.27     1248.35     42.77 o 
   5   4   1        7.76        6.35     12.67 o 
   6   4   1      641.66      654.51     40.28 o 
   7   4   1      350.13      337.56     47.80 o 
   8   4   1       15.94        2.30     29.03 o 
  -7   5   1       85.86       22.98     41.56 o 
  -6   5   1      574.23      541.23     55.80 o 
  -5   5   1     1585.27     1549.72     95.44 o 
  -4   5   1       40.67       32.12     22.93 o 
  -3   5   1      454.05      421.52     37.17 o 
  -2   5   1      319.08      303.52     19.22 o 
  -1   5   1    11528.59    12219.71    297.29 o 
   0   5   1     7760.07     7697.48     83.43 o 
   1   5   1     8140.73     8563.91    140.55 o 
   2   5   1     1343.55     1313.23     48.12 o 
   3   5   1      177.21      172.22     20.02 o 
   4   5   1      834.18      846.76     41.93 o 
   5   5   1      229.78      265.21     27.81 o 
   6   5   1      145.98      161.00     27.98 o 
   7   5   1        0.41        0.00     22.40 o 
   8   5   1      174.82      171.00     44.01 o 
  -7   6   1      142.50       63.34     72.24 o 
  -6   6   1       14.46       56.04     39.75 o 
  -5   6   1     2177.11     2293.60     94.08 o 
  -4   6   1      708.26      785.13     55.24 o 
  -3   6   1       26.03       12.99     18.32 o 
  -2   6   1       95.50       89.95     15.68 o 
  -1   6   1      814.80      849.45     30.49 o 
   0   6   1       15.03        0.00      8.94 o 
   1   6   1    16361.74    15687.62    348.88 o 
   2   6   1     2571.15     2598.91     52.93 o 
   3   6   1     3542.35     3614.36    117.01 o 
   4   6   1      399.73      150.87    114.85 o 
   5   6   1      674.95      804.62     46.93 o 
   6   6   1     1021.00     1076.84     61.01 o 
   7   6   1       51.36       38.09     31.01 o 
   8   6   1       13.62       21.54     33.59 o 
  -6   7   1      516.52      425.56     69.78 o 
  -5   7   1     1273.04     1413.91    100.78 o 
  -4   7   1      603.42      628.31     51.86 o 
  -3   7   1     1943.67     2122.80     83.45 o 
  -2   7   1      415.92      413.33     25.74 o 
  -1   7   1     1664.43     1468.27     41.59 o 
   0   7   1      910.73      970.62     33.98 o 
   1   7   1       25.10       44.70     13.87 o 
   2   7   1     1845.90     1918.77     62.49 o 
   3   7   1     2234.75     2256.46     70.63 o 
   4   7   1      135.63      157.83     22.43 o 
   5   7   1      118.08      128.87     24.32 o 
   6   7   1      388.07      405.40     41.42 o 
   7   7   1     1111.50     1164.05     71.93 o 
   8   7   1      107.01      132.18     54.49 o 
  -6   8   1      231.58      222.14     60.36 o 
  -5   8   1      160.40      137.36     47.26 o 
  -4   8   1      641.63      864.11    112.69 o 
  -3   8   1       69.63       75.69     27.11 o 
  -2   8   1       25.65        6.59     16.19 o 
  -1   8   1        2.45        7.03     13.01 o 
   0   8   1     2909.65     2401.68    275.11 o 
   1   8   1     2942.89     2628.75     58.56 o 
   2   8   1       92.80       94.24     18.06 o 
   3   8   1      760.85      704.67     36.66 o 
   4   8   1     1440.60     1496.72     88.34 o 
   5   8   1       29.36        4.13     11.88 o 
   6   8   1      183.95      200.12     30.88 o 
   7   8   1      218.08      242.60     35.46 o 
  -6   9   1        0.04       32.05     66.39 o 
  -5   9   1      319.80      354.14     64.14 o 
  -4   9   1      921.80      927.05     82.18 o 
  -3   9   1     1280.57     1388.83     71.85 o 
  -2   9   1       64.27       68.56     26.17 o 
  -1   9   1     1372.54     1426.11     47.85 o 
   0   9   1      719.26      457.70    133.11 o 
   1   9   1       54.48       62.58     17.94 o 
   2   9   1     2044.98     1974.55     71.50 o 
   3   9   1       29.14       32.05     17.23 o 
   4   9   1       88.36       99.39     22.62 o 
   5   9   1      249.77      204.50     29.23 o 
   6   9   1      952.67      489.50    245.41 o 
   7   9   1      113.70      100.60     38.57 o 
  -5  10   1       53.55      136.60     51.80 o 
  -4  10   1      169.78      135.03     49.35 o 
  -3  10   1     1338.95     1416.59     93.24 o 
  -2  10   1      475.90      506.05     49.07 o 
  -1  10   1      368.50      414.61     31.60 o 
   0  10   1       21.08       13.52     11.11 o 
   1  10   1      268.43      263.02     27.10 o 
   2  10   1     2019.16     2103.88     62.10 o 
   3  10   1     1955.72     1961.53     62.24 o 
   4  10   1       84.71       80.01     21.76 o 
   5  10   1      588.49      609.23     43.95 o 
   6  10   1       61.32       30.08     31.92 o 
   7  10   1       11.88        0.00     34.11 o 
  -5  11   1       57.40       60.29     63.34 o 
  -4  11   1      706.28      765.28     84.72 o 
  -3  11   1       83.38       85.68     42.02 o 
  -2  11   1     2296.36     2273.71    113.19 o 
  -1  11   1      638.76      690.30     40.56 o 
   0  11   1      252.50      127.08     74.42 o 
   1  11   1       34.53       67.89     20.33 o 
   2  11   1      396.34      415.55     34.58 o 
   3  11   1       75.95       79.01     22.99 o 
   4  11   1      526.51      586.66     58.24 o 
   5  11   1      497.70      536.16     59.55 o 
   6  11   1      155.34      128.93     41.72 o 
  -4  12   1       14.52       16.51     35.78 o 
  -3  12   1      435.31      410.59     90.05 o 
  -2  12   1     2807.87     2834.74    132.91 o 
  -1  12   1        0.28        0.00     20.28 o 
   0  12   1     1562.99     1104.58    333.78 o 
   1  12   1      822.56      796.16     45.50 o 
   2  12   1       78.78       81.79     23.76 o 
   3  12   1        3.36        0.00     24.13 o 
   4  12   1       89.40       57.25     31.99 o 
   5  12   1      342.21      325.51     53.02 o 
   6  12   1      967.02      960.42     82.14 o 
  -3  13   1       82.45      113.23     49.30 o 
  -2  13   1       69.40       44.98     68.30 o 
  -1  13   1      698.17      684.84     74.83 o 
   0  13   1      486.85      389.15     63.93 o 
   1  13   1       84.48       78.53     32.06 o 
   2  13   1        7.93        0.00     25.08 o 
   3  13   1      376.81      463.58     55.88 o 
   4  13   1      760.57      755.47     70.01 o 
   5  13   1       36.53       43.46     33.55 o 
  -2  14   1      349.92      363.42     67.81 o 
  -1  14   1       66.42       83.44     61.81 o 
   0  14   1      399.21      412.13     66.74 o 
   1  14   1       90.39       71.68     35.03 o 
   2  14   1      722.46      721.20     67.66 o 
   3  14   1        3.32        0.00     28.39 o 
   4  14   1       42.39       32.32     33.33 o 
   0  15   1       41.65       72.24     68.43 o 
   1  15   1      622.27      720.42     85.69 o 
   2  15   1      607.04      610.19     71.48 o 
   3  15   1       15.19        0.44     31.72 o 
  -2 -15   2      147.53      203.61     42.40 o 
  -1 -15   2      910.46      927.46     67.54 o 
   0 -15   2        7.08        0.76     27.31 o 
   1 -15   2      960.56     1002.11    106.07 o 
  -4 -14   2       12.33        9.11     26.05 o 
  -3 -14   2       16.53       32.54     29.11 o 
  -2 -14   2        0.94        0.00     24.97 o 
  -1 -14   2      153.19      197.46     38.92 o 
   0 -14   2      264.23      269.21     42.52 o 
   1 -14   2      134.93      159.22     37.08 o 
   2 -14   2        7.68       11.86     37.46 o 
  -5 -13   2        4.48        0.00     24.53 o 
  -4 -13   2      365.13      365.36     42.33 o 
  -3 -13   2       17.34       41.08     23.42 o 
  -2 -13   2      151.63      152.08     34.50 o 
  -1 -13   2       89.27       67.58     27.69 o 
   0 -13   2     1295.79     1296.42     67.84 o 
   1 -13   2      855.58      841.48     59.60 o 
   2 -13   2        1.67        7.01     36.62 o 
   3 -13   2      171.68      127.09     49.98 o 
  -5 -12   2      136.16      141.54     32.70 o 
  -4 -12   2       93.52      113.67     29.02 o 
  -3 -12   2      500.75      603.86     45.23 o 
  -2 -12   2        2.31        0.00     17.52 o 
  -1 -12   2        6.14       22.48     22.99 o 
   0 -12   2       15.10        0.00     20.99 o 
   1 -12   2      585.14      549.34     48.20 o 
   2 -12   2       31.73       51.60     39.11 o 
   3 -12   2       78.31       42.87     39.73 o 
   4 -12   2      196.76      157.82     57.37 o 
  -6 -11   2       26.67        7.10     23.04 o 
  -5 -11   2      976.22     1146.20     61.82 o 
  -4 -11   2      310.10      316.01     36.15 o 
  -3 -11   2        0.23        9.31     18.97 o 
  -2 -11   2     1379.78     1348.50     56.56 o 
  -1 -11   2     1800.20     1634.60     59.74 o 
   0 -11   2       23.32       53.98     24.15 o 
   1 -11   2       10.36        2.96     19.74 o 
   2 -11   2      150.46      166.18     31.54 o 
   3 -11   2      626.75      622.99     73.87 o 
   4 -11   2      180.92      195.99     54.09 o 
   5 -11   2       19.54       15.26     58.25 o 
  -6 -10   2      655.63      627.56     50.17 o 
  -5 -10   2       64.49       35.35     23.94 o 
  -4 -10   2     2573.25     2621.53     79.63 o 
  -3 -10   2      380.74      407.47     35.61 o 
  -2 -10   2        3.96       24.75     19.35 o 
  -1 -10   2        1.77        0.24     16.22 o 
   0 -10   2      333.92      374.55     31.93 o 
   1 -10   2      331.04      304.14     35.10 o 
   2 -10   2     2130.91     2020.95     72.49 o 
   3 -10   2      276.44      292.81     56.66 o 
   4 -10   2     1174.59     1159.84    115.87 o 
   5 -10   2      267.25      285.90     70.59 o 
  -7  -9   2      177.87      195.08     58.14 o 
  -6  -9   2        7.27        3.93     21.29 o 
  -5  -9   2        0.29        0.00     19.11 o 
  -4  -9   2     1131.62     1184.72     54.60 o 
  -3  -9   2      370.47      377.47     33.72 o 
  -2  -9   2     3210.96     3092.19     74.44 o 
  -1  -9   2      213.95      228.40     25.56 o 
   0  -9   2        1.69        3.43     15.69 o 
   1  -9   2       68.84       53.49     22.16 o 
   2  -9   2       72.53       79.13     23.71 o 
   3  -9   2      664.46      714.42     70.78 o 
   4  -9   2      454.35      482.14     66.45 o 
   5  -9   2       34.63       15.74     32.09 o 
   6  -9   2        1.32        0.00     51.64 o 
  -7  -8   2      120.42      140.25     42.98 o 
  -6  -8   2      242.78      244.31     34.55 o 
  -5  -8   2       17.91       21.08     20.91 o 
  -4  -8   2      494.27      487.55     37.31 o 
  -3  -8   2       35.44       38.08     18.36 o 
  -2  -8   2       39.88       36.48     17.26 o 
  -1  -8   2     1287.04     1269.80     45.32 o 
   0  -8   2      213.67      193.21     21.90 o 
   1  -8   2     1102.97     1202.23     42.75 o 
   2  -8   2       52.91       25.49     19.12 o 
   3  -8   2     1048.32     1098.29     60.21 o 
   4  -8   2      633.81      635.08     70.20 o 
   5  -8   2      170.99      181.18     51.32 o 
   6  -8   2       87.27       89.67     48.93 o 
  -7  -7   2      408.76      385.26     56.59 o 
  -6  -7   2        0.06       18.37     20.65 o 
  -5  -7   2     1216.00     1263.77     54.63 o 
  -4  -7   2     2452.90     2439.75     68.54 o 
  -3  -7   2       52.86       75.31     19.59 o 
  -2  -7   2      169.83      189.47     21.58 o 
  -1  -7   2      570.99      544.82     30.08 o 
   0  -7   2     7676.98     7185.38     91.19 o 
   1  -7   2      319.01      371.30     24.65 o 
   2  -7   2      550.94      547.91     29.63 o 
   3  -7   2        3.30        2.74     18.89 o 
   4  -7   2      150.29      180.59     45.63 o 
   5  -7   2      254.01      283.11     55.28 o 
   6  -7   2      205.21      143.72     71.73 o 
  -7  -6   2     1308.47     1295.74     89.53 o 
  -6  -6   2      961.04     1030.87     80.49 o 
  -5  -6   2     1851.33     1904.20     62.91 o 
  -4  -6   2      243.82      225.32     26.57 o 
  -3  -6   2      288.28      337.63     27.30 o 
  -2  -6   2      909.91      854.35     35.56 o 
  -1  -6   2     3850.53     3969.38     66.24 o 
   0  -6   2     2472.77     2651.85     52.12 o 
   1  -6   2     6079.14     6252.09     77.62 o 
   2  -6   2     7876.21     7719.30     88.50 o 
   3  -6   2        5.76        6.73     14.97 o 
   4  -6   2       18.21       27.22     42.23 o 
   5  -6   2      253.42      225.29     50.58 o 
   6  -6   2      874.45      959.68     92.63 o 
   7  -6   2      216.09      260.71     64.68 o 
  -8  -5   2        0.89        8.96     38.54 o 
  -7  -5   2      246.75      218.20     45.38 o 
  -6  -5   2        4.72        0.00     21.05 o 
  -5  -5   2     1883.39     1829.97     60.03 o 
  -4  -5   2      824.11      861.32     43.40 o 
  -3  -5   2        0.04        8.48     12.37 o 
  -2  -5   2      556.63      569.32     28.81 o 
  -1  -5   2     1822.11     1795.42     42.34 o 
   0  -5   2     2419.33     2404.18     50.32 o 
   1  -5   2     1734.71     1437.34     35.50 o 
   2  -5   2     1045.52     1041.15     32.71 o 
   3  -5   2       84.33       71.32     16.56 o 
   4  -5   2      176.24      179.85     40.62 o 
   5  -5   2     3485.35     3520.89    140.92 o 
   6  -5   2      431.46      431.45     65.38 o 
   7  -5   2     2189.86     2085.75    152.75 o 
  -8  -4   2      186.48      209.88     51.03 o 
  -7  -4   2        1.75        0.00     25.97 o 
  -6  -4   2       94.76       93.78     31.87 o 
  -5  -4   2       94.91      102.19     22.21 o 
  -4  -4   2      863.59      898.48     38.75 o 
  -3  -4   2      553.82      484.40     27.50 o 
  -2  -4   2       75.57       70.50     13.81 o 
  -1  -4   2     4553.97     4357.11     81.19 o 
   0  -4   2      128.73      128.18     13.22 o 
   1  -4   2     7310.52     6916.92     66.28 o 
   2  -4   2      739.12      808.53     27.32 o 
   3  -4   2        1.95        0.00      9.87 o 
   4  -4   2      112.46       85.79     16.00 o 
   5  -4   2       27.42        3.69     26.76 o 
   6  -4   2      418.02      411.65     63.32 o 
   7  -4   2      431.73      436.26     69.70 o 
  -8  -3   2      149.25      169.09     47.39 o 
  -7  -3   2      312.93      328.13     51.21 o 
  -6  -3   2       98.26       82.62     31.95 o 
  -5  -3   2      129.10      112.66     24.41 o 
  -4  -3   2      476.33      455.05     28.63 o 
  -3  -3   2     6164.81     5925.90    116.83 o 
  -2  -3   2     1394.61     1474.98     37.33 o 
  -1  -3   2     6997.72     7313.60    155.73 o 
   0  -3   2     1994.75     2008.60     37.42 o 
   1  -3   2     2076.55     2117.80     41.93 o 
   2  -3   2     4029.62     4160.18     61.39 o 
   3  -3   2      666.66      659.47     26.63 o 
   4  -3   2       96.29      122.53     16.68 o 
   5  -3   2       23.22       28.33     21.73 o 
   6  -3   2      300.97      270.25     65.88 o 
   7  -3   2      212.78      226.17     56.31 o 
   8  -3   2      460.95      462.71    110.65 o 
  -8  -2   2       56.01       24.38     33.49 o 
  -7  -2   2      121.27      141.22     40.04 o 
  -6  -2   2      206.70      214.27     40.12 o 
  -5  -2   2      741.03      712.62     52.86 o 
  -4  -2   2      568.68      534.36     29.39 o 
  -3  -2   2      419.73      405.26     22.98 o 
  -2  -2   2     7710.85     7816.52    103.87 o 
  -1  -2   2     9705.27     9283.11    130.32 o 
   0  -2   2      455.19      489.13     18.06 o 
   1  -2   2      245.51      251.26     14.91 o 
   2  -2   2     2716.67     2982.17     47.86 o 
   3  -2   2     8052.67     7744.25    112.48 o 
   4  -2   2      177.76      192.66     18.66 o 
   5  -2   2        4.15        0.00     17.51 o 
   6  -2   2       25.78       22.07     24.70 o 
   7  -2   2      329.21      340.54     62.68 o 
   8  -2   2       26.78       68.72     46.12 o 
  -8  -1   2     1861.85     1832.94    105.08 o 
  -7  -1   2      777.66      718.22     65.15 o 
  -6  -1   2     2246.15     2170.57     93.49 o 
  -5  -1   2      799.24      789.49     54.53 o 
  -4  -1   2      139.22      112.24     17.19 o 
  -3  -1   2     1566.22     1523.00     36.37 o 
  -2  -1   2      103.42       87.45     13.55 o 
  -1  -1   2       58.81       46.47      9.96 o 
   0  -1   2     2258.95     2458.68     41.94 o 
   1  -1   2     2487.66     2270.99     37.91 o 
   2  -1   2      608.27      606.05     21.18 o 
   3  -1   2     1339.39     1506.21     35.87 o 
   4  -1   2     4107.75     4337.31     78.25 o 
   5  -1   2     5434.67     5446.96    125.05 o 
   6  -1   2      109.85      142.09     33.49 o 
   7  -1   2       26.88       62.93     35.14 o 
   8  -1   2        6.85       15.82     38.32 o 
  -8   0   2      506.17      394.00     72.75 o 
  -7   0   2      141.88      138.36     39.40 o 
  -6   0   2      202.45      160.80     37.83 o 
  -5   0   2       19.63       26.14     22.08 o 
  -4   0   2     2359.36     2369.16     66.30 o 
  -3   0   2      153.72      190.86     21.77 o 
  -2   0   2    14438.97    14936.69    358.35 o 
  -1   0   2     3999.20     4080.84     68.32 o 
   0   0   2     1117.84     1270.63     30.13 o 
   1   0   2     2937.36     2611.43     57.80 o 
   2   0   2      277.62      260.12     87.21 o 
   3   0   2      178.94      182.06     15.54 o 
   4   0   2     3792.93     3619.04    190.40 o 
   5   0   2        8.04        0.05      9.35 o 
   6   0   2     3102.79     3143.98    102.94 o 
   7   0   2      515.84      499.99     68.85 o 
   8   0   2      172.72      198.25     56.00 o 
  -8   1   2      134.20      173.32     56.36 o 
  -7   1   2       12.84       37.37     31.21 o 
  -6   1   2      332.33      326.26     44.75 o 
  -5   1   2      898.20      838.12     57.52 o 
  -4   1   2        0.76        0.00     16.82 o 
  -3   1   2       43.98       69.33     11.15 o 
  -2   1   2      430.31      504.39     29.86 o 
  -1   1   2     4309.31     4504.59     70.13 o 
   0   1   2      197.40      178.13     10.81 o 
   1   1   2      887.36      647.06    214.66 o 
   2   1   2     1779.93     1725.03     42.00 o 
   3   1   2       39.16       16.40      9.45 o 
   4   1   2      245.50      184.92     18.53 o 
   5   1   2      686.99      683.42     34.92 o 
   6   1   2      803.62      811.93     65.94 o 
   7   1   2      308.15      288.38     45.20 o 
   8   1   2      467.96      418.50     71.45 o 
  -7   2   2       86.03      101.02     36.82 o 
  -6   2   2      348.28      303.25     44.79 o 
  -5   2   2      679.46      676.21     53.01 o 
  -4   2   2      403.19      384.97     37.75 o 
  -3   2   2     3175.82     3252.66     80.37 o 
  -2   2   2      489.11      538.31     32.26 o 
  -1   2   2     2433.15     2529.23    103.72 o 
   0   2   2     6082.24     6441.03    326.62 o 
   1   2   2      350.15      355.24     15.72 o 
   2   2   2      607.62      663.25     34.48 o 
   3   2   2        0.22        0.00      6.10 o 
   4   2   2     1203.53     1248.18     63.34 o 
   5   2   2      311.34      312.05     26.06 o 
   6   2   2       34.95       13.41     22.41 o 
   7   2   2      774.15      738.27     80.93 o 
   8   2   2      263.35      212.39     46.90 o 
  -7   3   2       54.94       48.80     34.39 o 
  -6   3   2      404.74      399.96     49.26 o 
  -5   3   2        0.93        0.00     20.31 o 
  -4   3   2     2390.79     2431.68     82.97 o 
  -3   3   2     1588.05     1703.89     61.05 o 
  -2   3   2     1898.44     1901.70     55.21 o 
  -1   3   2     1341.48     1264.54     51.00 o 
   0   3   2       12.45        6.85      9.39 o 
   1   3   2     3349.77     3273.14     82.12 o 
   2   3   2     7155.04     6859.36    260.83 o 
   3   3   2     1158.28     1223.47     35.01 o 
   4   3   2      351.66      388.02     24.93 o 
   5   3   2      612.42      610.23     34.16 o 
   6   3   2     4123.28     4116.94    102.75 o 
   7   3   2      215.76      253.07     43.07 o 
   8   3   2       68.90       93.81     38.13 o 
  -7   4   2        6.86        0.00     27.83 o 
  -6   4   2       68.88       89.90     33.98 o 
  -5   4   2     2452.13     2358.44     91.96 o 
  -4   4   2     1118.99     1147.50     60.97 o 
  -3   4   2      577.51      607.50     41.81 o 
  -2   4   2      573.53      570.30     23.83 o 
  -1   4   2     9211.67     9200.94    330.70 o 
   0   4   2     2376.40     2229.21     55.48 o 
   1   4   2     3793.55     3833.43    105.70 o 
   2   4   2      115.54       91.96     12.20 o 
   3   4   2     3118.71     3230.94     58.49 o 
   4   4   2     1766.27     1690.08     47.69 o 
   5   4   2      126.00      118.69     20.89 o 
   6   4   2      991.18     1010.81     47.93 o 
   7   4   2      288.41      355.36     48.55 o 
   8   4   2     1322.59     1423.35     89.76 o 
  -7   5   2       22.01       18.54     36.63 o 
  -6   5   2       37.57       48.00     31.16 o 
  -5   5   2       19.42       29.58     25.05 o 
  -4   5   2       14.86       28.69     21.82 o 
  -3   5   2     1296.08     1288.56     57.99 o 
  -2   5   2      450.59      479.26     25.83 o 
  -1   5   2        0.38        1.99      9.77 o 
   0   5   2      105.72       59.09     24.50 o 
   1   5   2      874.29      709.66     27.77 o 
   2   5   2     2137.04     2217.97     72.17 o 
   3   5   2       60.91       48.99     13.45 o 
   4   5   2     1271.61     1271.09     46.91 o 
   5   5   2     1446.19      644.78    363.51 o 
   6   5   2      794.27      767.07     48.60 o 
   7   5   2      477.46      565.48     57.11 o 
   8   5   2       97.24       77.76     37.39 o 
  -7   6   2        7.39       12.46     57.23 o 
  -6   6   2       86.82       66.87     42.53 o 
  -5   6   2      255.24      213.69     39.63 o 
  -4   6   2       85.57       81.54     29.90 o 
  -3   6   2      320.82      348.59     37.58 o 
  -2   6   2     1819.99     1905.39     53.58 o 
  -1   6   2       18.13       19.76     10.80 o 
   0   6   2      417.32      357.34     85.86 o 
   1   6   2      131.09      140.35     15.12 o 
   2   6   2     1271.25     1209.20     55.99 o 
   3   6   2       33.27        6.12     11.39 o 
   4   6   2      160.68      158.53     21.57 o 
   5   6   2      565.36      589.69     41.23 o 
   6   6   2       53.27       86.19     22.51 o 
   7   6   2      573.64      363.38    144.29 o 
   8   6   2      214.73      179.65     57.07 o 
  -6   7   2      405.82      305.94     65.25 o 
  -5   7   2       25.43       21.92     26.97 o 
  -4   7   2      212.03      203.15     36.45 o 
  -3   7   2      142.65      148.73     30.50 o 
  -2   7   2      345.12      374.18     24.78 o 
  -1   7   2     2658.43     2477.79     52.43 o 
   0   7   2      779.36      720.56     29.60 o 
   1   7   2      163.95      100.70     15.74 o 
   2   7   2        2.59        0.00     10.67 o 
   3   7   2     4133.48     4074.81     73.69 o 
   4   7   2     2166.95     2280.32    101.00 o 
   5   7   2      982.57     1073.06     55.36 o 
   6   7   2        0.49        6.01     17.12 o 
   7   7   2      313.16      293.94     36.88 o 
  -6   8   2      234.21      186.30     84.71 o 
  -5   8   2     1303.84     1304.84    143.47 o 
  -4   8   2      334.54      375.26     46.16 o 
  -3   8   2     1433.78     1501.93     71.05 o 
  -2   8   2       29.39       19.63     20.57 o 
  -1   8   2     3194.29     2994.38     61.82 o 
   0   8   2      749.47      722.30     33.14 o 
   1   8   2      113.05       89.26     16.52 o 
   2   8   2      765.24      813.82     35.83 o 
   3   8   2      480.58      483.09     31.22 o 
   4   8   2      958.60     1030.25     47.62 o 
   5   8   2     3767.67     3966.59    157.02 o 
   6   8   2      353.24      345.74     41.31 o 
   7   8   2        0.58        6.91     31.47 o 
  -6   9   2       84.62       52.91     74.79 o 
  -5   9   2       41.40       13.23     57.23 o 
  -4   9   2        4.01        0.00     29.37 o 
  -3   9   2      339.53      388.09     44.53 o 
  -2   9   2     2888.18     2875.61    119.22 o 
  -1   9   2     5166.96     5296.98     97.34 o 
   0   9   2     1115.54     1086.64     41.70 o 
   1   9   2     2740.48     2765.47     63.73 o 
   2   9   2     2040.46     2016.55     56.66 o 
   3   9   2      967.18     1023.10     69.91 o 
   4   9   2       13.81       15.43     16.76 o 
   5   9   2       40.40       36.21     27.32 o 
   6   9   2      709.09      750.40     83.28 o 
   7   9   2      163.90      162.69     43.28 o 
  -5  10   2       13.29       27.92     42.47 o 
  -4  10   2      311.25      342.38     62.27 o 
  -3  10   2        0.15        0.00     30.40 o 
  -2  10   2      352.83      332.79     40.74 o 
  -1  10   2      110.64      113.93     21.83 o 
   0  10   2       23.53       14.49     16.78 o 
   1  10   2      415.92      426.05     31.55 o 
   2  10   2      247.17      255.66     26.93 o 
   3  10   2      433.77      468.79     40.13 o 
   4  10   2     2752.67     2643.60    103.38 o 
   5  10   2     2595.99     2611.34    108.78 o 
   6  10   2        7.12        1.28     28.21 o 
   7  10   2      558.82      506.47     77.86 o 
  -4  11   2      229.08      277.02     84.20 o 
  -3  11   2      123.11      152.17     46.66 o 
  -2  11   2      101.91       96.08     31.63 o 
  -1  11   2       69.56       90.24     21.83 o 
   0  11   2      122.69      127.20     23.68 o 
   1  11   2      529.67      555.48     36.81 o 
   2  11   2      245.82      217.09     38.74 o 
   3  11   2        7.05        5.70     25.34 o 
   4  11   2       46.01       55.44     30.40 o 
   5  11   2     1036.05     1035.32     87.84 o 
   6  11   2       28.24       38.14     34.00 o 
  -4  12   2      811.50      846.56     91.63 o 
  -3  12   2      315.07      329.75     59.79 o 
  -2  12   2        2.39        0.00     31.34 o 
  -1  12   2      209.63      301.46     41.97 o 
   0  12   2      119.39      119.46     24.82 o 
   1  12   2      300.38      300.80     42.39 o 
   2  12   2      419.38      470.82     51.30 o 
   3  12   2      609.00      630.63     59.78 o 
   4  12   2        5.90        0.00     25.24 o 
   5  12   2       41.69       31.04     32.79 o 
   6  12   2       24.41       14.54     44.83 o 
  -3  13   2      162.08      167.91     54.41 o 
  -2  13   2      828.41     1004.53    125.41 o 
   0  13   2     1584.21     1593.40     83.03 o 
   1  13   2       32.80       14.37     28.33 o 
   2  13   2     1833.01     1780.64     91.30 o 
   3  13   2      329.26      395.87     53.28 o 
   4  13   2       92.51      130.97     40.84 o 
   5  13   2      145.53      173.70     61.57 o 
   0  14   2       84.65       85.01     44.00 o 
   1  14   2     1346.09     1366.96     84.55 o 
   2  14   2     2028.17     2176.80    106.05 o 
   3  14   2       30.43        9.43     31.63 o 
   4  14   2      494.93      519.89     64.81 o 
   1  15   2      104.49      135.28     52.23 o 
   2  15   2       26.81       49.00     33.17 o 
   3  15   2      347.84      415.95     65.76 o 
  -2 -15   3      515.96      579.26     67.48 o 
  -1 -15   3      393.19      426.38     51.07 o 
   0 -15   3       23.42       27.24     30.71 o 
  -4 -14   3      538.34      614.28     90.48 o 
  -3 -14   3      579.44      553.90     66.69 o 
  -2 -14   3        0.19        5.23     25.53 o 
  -1 -14   3     1105.77     1148.89     70.20 o 
   0 -14   3      433.18      467.24     51.61 o 
   1 -14   3      235.46      212.39     41.04 o 
   2 -14   3      168.00      205.78    104.93 o 
  -4 -13   3      226.44      190.71     36.14 o 
  -3 -13   3      986.21     1015.37     67.63 o 
  -2 -13   3       15.71       21.50     25.03 o 
  -1 -13   3       14.25       51.54     27.67 o 
   0 -13   3        6.86        0.00     22.49 o 
   1 -13   3        1.52        0.00     23.48 o 
   2 -13   3      137.56      124.65     51.43 o 
   3 -13   3     1260.89     1286.61    108.90 o 
  -5 -12   3       32.84        5.27     23.31 o 
  -4 -12   3      274.63      318.95     40.21 o 
  -3 -12   3      765.31      838.96     52.89 o 
  -2 -12   3      674.17      733.34     54.73 o 
  -1 -12   3      726.98      745.87     53.74 o 
   0 -12   3      112.23       90.63     31.21 o 
   1 -12   3      308.03      338.48     41.05 o 
   2 -12   3        1.71        0.00     17.11 o 
   3 -12   3      285.87      345.88     66.81 o 
   4 -12   3      190.62      143.06     91.96 o 
  -6 -11   3      241.11      234.01     39.37 o 
  -5 -11   3     1497.51     1538.33     71.18 o 
  -4 -11   3      118.72      109.88     28.39 o 
  -3 -11   3     1097.25     1106.26     55.37 o 
  -2 -11   3     1584.88     1542.54     61.62 o 
  -1 -11   3      151.79      104.58     29.35 o 
   0 -11   3     1037.87      956.24     55.74 o 
   1 -11   3       23.94       15.93     22.78 o 
   2 -11   3      192.68       47.42     52.98 o 
   3 -11   3      113.55      102.86     47.86 o 
   4 -11   3       42.78       57.21     43.50 o 
   5 -11   3       69.06       54.18     60.54 o 
  -6 -10   3      436.25      521.04     47.98 o 
  -5 -10   3        5.30        0.73     20.65 o 
  -4 -10   3     1243.91     1137.01     56.31 o 
  -3 -10   3     1490.81     1517.16     61.21 o 
  -2 -10   3      165.11      182.50     27.52 o 
  -1 -10   3      150.31      207.69     27.48 o 
   0 -10   3      692.24      732.86     48.52 o 
   1 -10   3      806.59      829.37     50.80 o 
   2 -10   3      383.64      135.69    120.36 o 
   3 -10   3       60.92       74.78     40.53 o 
   4 -10   3      362.74      441.85     69.61 o 
   5 -10   3       37.14       23.86     44.26 o 
  -7  -9   3        5.08        0.00     36.50 o 
  -6  -9   3      484.54      536.68     46.82 o 
  -5  -9   3      238.67      259.51     34.95 o 
  -4  -9   3       22.83       30.04     20.05 o 
  -3  -9   3      112.70      133.71     25.88 o 
  -2  -9   3     2048.05     2091.98     63.53 o 
  -1  -9   3     3023.08     2942.06     71.55 o 
   0  -9   3      580.06      472.43     38.82 o 
   1  -9   3      195.22      188.76     28.89 o 
   2  -9   3      902.95      324.33    282.42 o 
   3  -9   3      939.52      915.70     51.94 o 
   4  -9   3      210.13      188.94     51.84 o 
   5  -9   3       83.43      108.96     47.84 o 
  -7  -8   3       53.64       65.50     38.08 o 
  -6  -8   3      250.48      297.65     37.84 o 
  -5  -8   3      609.73      639.56     45.15 o 
  -4  -8   3     1452.91     1427.58     57.22 o 
  -3  -8   3       32.52       34.91     18.08 o 
  -2  -8   3     1443.51     1498.96     52.89 o 
  -1  -8   3      238.19      258.09     25.68 o 
   0  -8   3     6008.28     5602.34    106.81 o 
   1  -8   3      215.78      249.92     29.38 o 
   2  -8   3       26.83       16.21     12.02 o 
   3  -8   3       11.73       30.32     20.19 o 
   4  -8   3       29.35        6.76     29.01 o 
   5  -8   3      133.09      169.27     51.53 o 
   6  -8   3      909.17      978.55     99.37 o 
  -7  -7   3       14.27        0.00     29.42 o 
  -6  -7   3      149.72      139.79     38.42 o 
  -5  -7   3       77.64       86.11     24.10 o 
  -4  -7   3      203.16      235.06     28.48 o 
  -3  -7   3      305.02      302.53     28.73 o 
  -2  -7   3      312.83      373.80     28.69 o 
  -1  -7   3     1332.61     1290.36     43.75 o 
   0  -7   3     1216.15     1221.39     41.29 o 
   1  -7   3      287.69      295.10     22.70 o 
   2  -7   3      384.66       78.33    100.49 o 
   3  -7   3      387.44      396.01     34.43 o 
   4  -7   3        6.00       33.24     32.06 o 
   5  -7   3      225.89      197.87     51.51 o 
   6  -7   3      114.34      167.56     52.06 o 
  -7  -6   3       93.62       43.86     34.19 o 
  -6  -6   3      241.85      215.88     42.93 o 
  -5  -6   3     1436.59     1454.03     57.86 o 
  -4  -6   3       21.94       35.87     17.53 o 
  -3  -6   3      414.92      468.56     31.53 o 
  -2  -6   3     2753.24     2879.51     62.52 o 
  -1  -6   3        6.17       19.17     12.15 o 
   0  -6   3      882.24      905.67     38.78 o 
   1  -6   3     2223.92     2183.85     46.61 o 
   2  -6   3        1.32        7.65     11.05 o 
   3  -6   3      318.33      329.37     33.98 o 
   4  -6   3      161.83      161.79     41.49 o 
   5  -6   3      103.20       59.02     50.62 o 
   6  -6   3       27.99       53.67     55.45 o 
   7  -6   3      127.96      160.28     59.04 o 
  -7  -5   3        0.09       24.21     28.30 o 
  -6  -5   3       70.12       49.40     28.56 o 
  -5  -5   3      899.71      868.18     45.83 o 
  -4  -5   3     2720.19     2810.60     69.54 o 
  -3  -5   3       33.11       13.78     14.39 o 
  -2  -5   3        0.67        0.00     10.34 o 
  -1  -5   3       46.59       70.82     13.92 o 
   0  -5   3     1744.98     1612.92     42.22 o 
   1  -5   3     2507.04     2430.92     67.44 o 
   2  -5   3      744.91      455.70    205.37 o 
   3  -5   3     1446.01     1507.85     51.36 o 
   4  -5   3     2628.16     2575.47     77.80 o 
   5  -5   3       21.97        4.15     27.13 o 
   6  -5   3       23.74       23.50     34.25 o 
   7  -5   3       42.70       52.03     44.24 o 
  -7  -4   3      599.00      670.12     66.74 o 
  -6  -4   3        2.68        0.00     23.47 o 
  -5  -4   3       13.28        9.24     19.04 o 
  -4  -4   3        5.38       10.93     14.86 o 
  -3  -4   3     9346.66     9182.78    112.90 o 
  -2  -4   3     4698.90     4555.55     69.11 o 
  -1  -4   3      304.22      311.08     22.36 o 
   0  -4   3      391.89      352.43     19.51 o 
   1  -4   3      975.60      850.24     23.30 o 
   2  -4   3     2221.65     1354.64    663.27 o 
   3  -4   3     1236.17     1139.37     35.27 o 
   4  -4   3      111.83      132.96     21.77 o 
   5  -4   3     1206.24     1167.42     85.16 o 
   6  -4   3      780.02      781.50    111.93 o 
   7  -4   3      630.00      577.86     77.58 o 
  -8  -3   3        0.01        0.00     41.72 o 
  -7  -3   3       79.44       37.95     49.60 o 
  -6  -3   3      167.04      207.25     40.17 o 
  -5  -3   3      254.27      285.31     40.54 o 
  -4  -3   3       94.02       88.24     18.20 o 
  -3  -3   3     1571.59     1607.65     44.59 o 
  -2  -3   3      179.12      189.95     17.67 o 
  -1  -3   3     9983.59     9170.06    115.01 o 
   0  -3   3     3346.00     3275.69     61.54 o 
   1  -3   3      189.12      199.15     18.36 o 
   2  -3   3     2181.64     2135.87    142.64 o 
   3  -3   3     2847.76     2679.83     49.88 o 
   4  -3   3      579.36      595.74     30.04 o 
   5  -3   3      183.27      216.09     44.24 o 
   6  -3   3      274.08      262.18     51.79 o 
   7  -3   3       73.75       64.71     41.41 o 
  -8  -2   3      205.49      278.03     94.12 o 
  -7  -2   3       76.27       76.14     33.45 o 
  -6  -2   3      596.88      525.62     54.34 o 
  -5  -2   3      431.09      444.76     46.44 o 
  -4  -2   3      177.85      171.57     20.57 o 
  -3  -2   3       19.24       20.78     11.49 o 
  -2  -2   3       82.78       79.18     12.92 o 
  -1  -2   3     1244.94     1379.81     31.75 o 
   0  -2   3       11.84       12.56     10.63 o 
   1  -2   3      805.91      861.24     30.01 o 
   2  -2   3        5.01       24.56     11.58 o 
   3  -2   3     1606.80     1672.68     39.21 o 
   4  -2   3      576.47      600.85     34.13 o 
   5  -2   3     2218.50     2308.46     66.72 o 
   6  -2   3      532.02      503.19     62.44 o 
   7  -2   3        2.65        8.23     33.20 o 
   8  -2   3        3.91        7.64     38.57 o 
  -8  -1   3       18.23       12.02     42.90 o 
  -7  -1   3        5.47        2.73     27.66 o 
  -6  -1   3      214.76      235.43     40.91 o 
  -5  -1   3        9.01       13.23     21.56 o 
  -4  -1   3       30.45       20.66     17.27 o 
  -3  -1   3     2223.03     2440.78     54.47 o 
  -2  -1   3      324.90      317.45     21.15 o 
  -1  -1   3      269.52      317.71     17.21 o 
   0  -1   3     2646.01     2457.83     38.16 o 
   1  -1   3    10114.14    10176.34     90.15 o 
   2  -1   3       11.33       10.61      8.29 o 
   3  -1   3     6112.22     6179.77    105.72 o 
   4  -1   3      244.01      234.31     20.28 o 
   5  -1   3       18.85       11.54     14.20 o 
   6  -1   3      809.42      778.32     56.69 o 
   7  -1   3       99.97       69.50     42.09 o 
   8  -1   3       82.70       49.79     41.71 o 
  -7   0   3      320.04      274.52     48.90 o 
  -6   0   3     1272.87     1133.37     71.56 o 
  -5   0   3     3727.40     3832.05    226.49 o 
  -4   0   3      246.36      241.11     32.58 o 
  -3   0   3     4103.60     4427.70     91.57 o 
  -2   0   3      968.99     1068.06     31.59 o 
  -1   0   3       30.31       29.30     10.38 o 
   0   0   3     8688.91     7866.38    425.74 o 
   1   0   3       24.30       45.22      9.10 o 
   2   0   3     2739.72     2557.92     48.09 o 
   3   0   3      567.22      401.48    107.67 o 
   4   0   3     1008.22     1121.91     38.93 o 
   5   0   3     1447.08     1570.25     49.37 o 
   6   0   3     1153.03     1131.54     65.37 o 
   7   0   3     1780.65     1718.69    109.86 o 
   8   0   3       80.00       38.71     39.62 o 
  -7   1   3      205.00      210.35     44.94 o 
  -6   1   3       52.84       63.16     29.54 o 
  -5   1   3      683.37      702.63     55.11 o 
  -4   1   3     5912.24     6081.44    241.31 o 
  -3   1   3     2418.81     2326.33     49.93 o 
  -2   1   3      304.57      279.45     16.67 o 
  -1   1   3        3.38        0.00      8.16 o 
   0   1   3     3419.34     3267.01    160.58 o 
   1   1   3     2918.66     3253.63     52.61 o 
   2   1   3       26.35       25.69     10.46 o 
   3   1   3      208.89      262.29     17.86 o 
   4   1   3     1282.65      976.80    407.29 o 
   5   1   3      762.43      545.13    167.84 o 
   6   1   3     2219.17     2021.90     82.28 o 
   7   1   3      640.40      655.00     58.64 o 
   8   1   3      828.23      888.69     99.21 o 
  -7   2   3        2.36        0.00     27.34 o 
  -6   2   3      615.18      587.40     57.48 o 
  -5   2   3      176.22      166.48     35.50 o 
  -4   2   3      524.52      582.44     45.56 o 
  -3   2   3     2286.56     2358.01     72.38 o 
  -2   2   3       37.91       28.03     14.10 o 
  -1   2   3       68.93       92.16     11.69 o 
   0   2   3    11566.43    12797.19    604.91 o 
   1   2   3      373.52      434.47     25.41 o 
   2   2   3    17566.28    17665.86    369.21 o 
   3   2   3      922.47      907.17     31.96 o 
   4   2   3      250.19      108.04     64.42 o 
   5   2   3      521.33      584.31     43.75 o 
   6   2   3      302.39      315.32     29.84 o 
   7   2   3      623.52      717.34     81.06 o 
   8   2   3     1146.51     1037.96     77.90 o 
  -7   3   3      150.59      122.76     40.26 o 
  -6   3   3       77.25       80.42     35.33 o 
  -5   3   3      902.85      878.23     60.24 o 
  -4   3   3     1188.65     1247.79     63.18 o 
  -3   3   3      535.06      541.43     39.08 o 
  -2   3   3      814.51      791.47     39.85 o 
  -1   3   3      214.24      189.91     14.90 o 
   0   3   3     1570.88     1732.24     33.56 o 
   1   3   3     1963.47     2093.48     83.96 o 
   2   3   3       27.04       25.82     10.34 o 
   3   3   3      653.38      637.34     26.60 o 
   4   3   3      481.05      475.00     27.65 o 
   5   3   3      160.93       74.96     45.26 o 
   6   3   3       26.52       40.75     18.35 o 
   7   3   3       10.07       38.89     28.89 o 
   8   3   3       33.07       51.89     34.02 o 
  -7   4   3       23.19       27.10     34.32 o 
  -6   4   3      659.26      718.07     64.21 o 
  -5   4   3       40.84       35.08     26.63 o 
  -4   4   3      309.77      399.46     41.94 o 
  -3   4   3      538.21      501.88     39.14 o 
  -2   4   3      615.58      615.63     29.31 o 
  -1   4   3       12.82       14.12      9.46 o 
   0   4   3      439.08      544.30     23.01 o 
   1   4   3       25.60       41.25      9.71 o 
   2   4   3      779.98      907.22     38.44 o 
   3   4   3      160.54      217.76     18.03 o 
   4   4   3     6343.52     6727.91    151.04 o 
   5   4   3      428.75      418.66     30.72 o 
   6   4   3      122.92      100.63     23.97 o 
   7   4   3      118.09      102.25     33.38 o 
   8   4   3       24.89       41.18     30.91 o 
  -7   5   3      295.39      325.24     56.68 o 
  -6   5   3      737.32      751.64     66.84 o 
  -5   5   3        5.40       12.70     26.11 o 
  -4   5   3      315.22      335.78     39.66 o 
  -3   5   3      862.75      833.72     49.56 o 
  -2   5   3     5476.38     5423.51    171.43 o 
  -1   5   3       59.72       61.96     11.72 o 
   0   5   3     2832.47     2691.26     47.21 o 
   1   5   3      304.13      288.99     20.05 o 
   2   5   3     1569.37     1670.78     45.26 o 
   3   5   3       75.21       37.95     12.35 o 
   4   5   3       42.45       50.02     15.54 o 
   5   5   3      134.71      119.22     21.67 o 
   6   5   3      536.28      521.39     37.58 o 
   7   5   3      295.50      118.48     79.04 o 
   8   5   3      252.96      231.75     61.69 o 
  -6   6   3      854.27      725.98     67.83 o 
  -5   6   3      329.07      401.23     48.18 o 
  -4   6   3      246.19      270.22     39.31 o 
  -3   6   3      534.24      526.97     43.51 o 
  -2   6   3      136.14      160.33     19.31 o 
  -1   6   3     7441.45     7484.00    146.09 o 
   0   6   3     1223.14     1117.14     55.08 o 
   1   6   3      564.49      641.81     25.34 o 
   2   6   3      500.16      488.14     32.46 o 
   3   6   3     2932.38     2798.62     71.66 o 
   4   6   3     1023.45     1140.48     42.98 o 
   5   6   3      646.20      657.43     38.64 o 
   6   6   3      144.58      163.79     27.73 o 
   7   6   3      751.80      824.04     83.29 o 
   8   6   3      290.61      232.75     88.01 o 
  -6   7   3       19.06       65.93     45.73 o 
  -5   7   3      596.96      643.27     60.76 o 
  -4   7   3      212.76      214.41     37.63 o 
  -3   7   3      497.85      533.32     46.55 o 
  -2   7   3        3.64       21.07     19.05 o 
  -1   7   3       10.31        5.97     12.25 o 
   0   7   3      392.64      310.38     61.39 o 
   1   7   3     1430.87     1430.74     39.98 o 
   2   7   3       49.14       51.12     13.51 o 
   3   7   3       17.53       30.75     14.05 o 
   4   7   3      217.96      260.08     25.44 o 
   5   7   3     1190.10     1263.42     51.20 o 
   6   7   3     1032.66      830.58     80.47 o 
   7   7   3      475.59      486.20     57.15 o 
   8   7   3       80.61       82.42     67.66 o 
  -6   8   3      212.69      197.65     60.79 o 
  -5   8   3        7.57        6.85     28.08 o 
  -4   8   3      140.18      188.84     38.53 o 
  -3   8   3      519.69      555.73     49.24 o 
  -2   8   3      596.07      315.20    207.74 o 
  -1   8   3      750.06      735.86     34.01 o 
   0   8   3      808.60      413.16    206.55 o 
   1   8   3     1435.44     1436.05     44.20 o 
   2   8   3     1992.12     1971.00     58.87 o 
   3   8   3       21.85       14.34     14.30 o 
   4   8   3      299.19      344.25     62.58 o 
   5   8   3        0.58        0.00     20.21 o 
   6   8   3      147.81      144.00     39.30 o 
   7   8   3       21.06       13.43     30.00 o 
  -5   9   3     1167.34     1253.92    105.26 o 
  -4   9   3       86.15      104.46     44.70 o 
  -3   9   3     2510.93     2783.89    159.73 o 
  -2   9   3       21.10       12.28     20.73 o 
  -1   9   3      560.11      575.44     33.48 o 
   0   9   3       51.18       20.71     12.10 o 
   1   9   3       13.08       27.19     16.29 o 
   2   9   3      148.00      147.03     24.83 o 
   3   9   3     1848.17     1803.20     79.86 o 
   4   9   3      126.40       98.95     32.55 o 
   5   9   3       20.39       19.33     25.53 o 
   6   9   3      128.51      158.38     41.57 o 
   7   9   3      498.82      595.72     65.97 o 
  -5  10   3      250.66      208.20     59.47 o 
  -4  10   3       51.70       36.18     37.76 o 
  -3  10   3      437.76      445.10     50.07 o 
  -2  10   3       36.44       21.77     18.55 o 
  -1  10   3       77.37       61.80     19.66 o 
   0  10   3     1121.40      694.40    307.88 o 
   1  10   3     8193.04     7640.19    151.59 o 
   2  10   3      164.69      161.07     43.06 o 
   3  10   3     4980.75     4955.84    134.04 o 
   4  10   3      107.89       56.87     29.73 o 
   5  10   3       64.45       50.52     30.43 o 
   6  10   3      153.87      183.67     45.45 o 
   7  10   3      334.80      329.42     95.90 o 
  -4  11   3        4.80        0.00     46.30 o 
  -3  11   3       27.87       28.71     27.92 o 
  -2  11   3     1427.98     1384.79     72.18 o 
  -1  11   3      299.42      303.83     39.11 o 
   0  11   3      279.38      101.65     83.02 o 
   1  11   3      113.34      107.90     31.07 o 
   2  11   3     1537.05     1487.45     77.60 o 
   3  11   3      879.54      823.27     63.11 o 
   4  11   3       52.77       60.61     30.23 o 
   5  11   3       22.40       20.66     27.88 o 
   6  11   3      593.85      622.59     67.85 o 
  -4  12   3      467.71      401.20     70.15 o 
  -3  12   3        2.56       36.83     37.23 o 
  -2  12   3      591.47      497.56     93.86 o 
  -1  12   3      468.39      497.56     89.29 o 
   0  12   3        3.10        8.03     20.20 o 
   1  12   3      147.26      126.86     34.07 o 
   2  12   3      222.16      202.60     40.50 o 
   3  12   3      237.95      275.03     49.21 o 
   4  12   3     1499.34     1488.49     87.47 o 
   5  12   3       90.72       89.36     36.83 o 
   6  12   3       26.22       75.76     48.40 o 
  -1  13   3      154.47      187.73     70.46 o 
   0  13   3       60.82       44.16     26.58 o 
   1  13   3      369.70      354.62     49.96 o 
   2  13   3        1.19       13.41     26.74 o 
   3  13   3        4.66       17.18     28.96 o 
   4  13   3       18.25       43.02     33.33 o 
   5  13   3      818.80      790.79     75.46 o 
   0  14   3     1939.28     2051.03    168.91 o 
   1  14   3      249.13      226.45     45.07 o 
   2  14   3        2.50        9.77     29.12 o 
   3  14   3       42.96       29.10     32.23 o 
   4  14   3       12.40       43.86     35.28 o 
   1  15   3       39.38       11.44     31.45 o 
   2  15   3       88.06      143.98     41.74 o 
   3  15   3      193.97      213.14     53.73 o 
  -3 -14   4        2.22        0.00     27.81 o 
  -2 -14   4       10.60       33.26     29.87 o 
  -1 -14   4       38.14       14.69     27.70 o 
   0 -14   4       54.92       72.67     32.40 o 
   1 -14   4      180.09      196.26     40.89 o 
   2 -14   4       10.75        0.00     37.90 o 
  -4 -13   4       69.72       38.30     29.45 o 
  -3 -13   4        9.84        0.00     23.27 o 
  -2 -13   4      647.56      688.55     58.92 o 
  -1 -13   4      892.59      882.95     62.63 o 
   0 -13   4      228.34      168.52     42.81 o 
   1 -13   4      652.44      672.38     57.82 o 
   2 -13   4      158.02       83.88     39.06 o 
   3 -13   4      252.62      276.00     66.28 o 
  -5 -12   4      635.40      656.38     61.15 o 
  -4 -12   4      302.20      353.10     42.20 o 
  -3 -12   4      116.67      150.04     34.94 o 
  -2 -12   4        3.32       39.77     25.26 o 
  -1 -12   4      646.80      617.96     52.35 o 
   0 -12   4      462.88      483.95     47.84 o 
   1 -12   4      391.96      505.87     49.54 o 
   2 -12   4       71.48       64.34     27.16 o 
   3 -12   4       42.09       99.03     46.92 o 
   4 -12   4       19.14       57.49     61.81 o 
  -5 -11   4       42.93       43.24     25.70 o 
  -4 -11   4      974.03     1057.62     58.50 o 
  -3 -11   4      464.98      490.17     41.75 o 
  -2 -11   4      535.18      628.17     50.30 o 
  -1 -11   4     2089.39     2116.33     81.65 o 
   0 -11   4      300.02      339.77     40.27 o 
   1 -11   4     1425.75     1494.52     69.13 o 
   2 -11   4      105.01      117.27     29.38 o 
   3 -11   4      295.30      207.21     55.48 o 
   4 -11   4       22.73       31.75     41.67 o 
  -6 -10   4      165.12      186.71     36.55 o 
  -5 -10   4      113.53      130.31     30.28 o 
  -4 -10   4        1.76        0.00     19.47 o 
  -3 -10   4      358.24      386.83     36.41 o 
  -2 -10   4        7.82       17.64     18.63 o 
  -1 -10   4      208.94      152.54     30.82 o 
   0 -10   4     3626.37     3592.70     98.94 o 
   1 -10   4     2857.55     2688.30     85.90 o 
   2 -10   4     1379.42     1278.42     63.00 o 
   3 -10   4     1384.95     1336.48     65.54 o 
   4 -10   4       78.27       74.36     44.58 o 
   5 -10   4        1.86       31.38     37.85 o 
  -6  -9   4       68.35       36.07     24.76 o 
  -5  -9   4      497.31      523.45     43.93 o 
  -4  -9   4     1672.02     1740.33     66.54 o 
  -3  -9   4      179.03      175.17     28.06 o 
  -2  -9   4     1462.82     1426.90     61.06 o 
  -1  -9   4     2513.58     2517.88     71.94 o 
   0  -9   4     1457.70     1459.93     63.21 o 
   1  -9   4      537.95      530.80     42.25 o 
   2  -9   4     1720.13     1759.80     69.14 o 
   3  -9   4        0.88        6.16     19.71 o 
   4  -9   4      149.79      124.02     43.71 o 
   5  -9   4       19.06       30.80     37.36 o 
   6  -9   4      312.92      291.77     97.93 o 
  -7  -8   4      134.27      130.67     60.80 o 
  -6  -8   4       91.42      100.58     37.83 o 
  -5  -8   4       36.06       17.03     20.38 o 
  -4  -8   4       98.48      107.37     25.56 o 
  -3  -8   4     1147.91     1109.43     49.65 o 
  -2  -8   4     1251.34     1320.80     51.27 o 
  -1  -8   4      117.00       96.19     20.49 o 
   0  -8   4      902.29      836.18     46.57 o 
   1  -8   4       37.52       36.85     20.59 o 
   2  -8   4        5.26       14.24     19.04 o 
   3  -8   4      781.46      785.90     47.84 o 
   4  -8   4      449.07      431.57     63.67 o 
   5  -8   4      787.18      886.25    127.19 o 
   6  -8   4        1.98        1.66     35.81 o 
  -7  -7   4      239.60      238.06     50.27 o 
  -6  -7   4     1187.66     1296.21     82.14 o 
  -5  -7   4      394.02      456.15     39.05 o 
  -4  -7   4      239.53      224.50     29.84 o 
  -3  -7   4       21.89       27.08     16.96 o 
  -2  -7   4     5688.78     5561.57     93.26 o 
  -1  -7   4     1884.27     1791.72     52.39 o 
   0  -7   4       10.35       13.48     13.06 o 
   1  -7   4      227.65      185.89     25.84 o 
   2  -7   4      209.29      207.55     27.94 o 
   3  -7   4      542.79      496.61     38.23 o 
   4  -7   4      461.50      438.63     60.62 o 
   5  -7   4       12.12        2.16     31.53 o 
   6  -7   4      325.38      330.22     64.69 o 
  -7  -6   4        9.93       46.84     32.75 o 
  -6  -6   4      520.72      465.91     55.36 o 
  -5  -6   4      424.08      452.39     37.65 o 
  -4  -6   4       22.27        0.00     16.12 o 
  -3  -6   4     2788.51     2710.69     67.79 o 
  -2  -6   4     7667.98     7483.20    102.13 o 
  -1  -6   4     3935.45     3705.08     75.25 o 
   0  -6   4     5448.56     5494.30     99.03 o 
   1  -6   4      115.36       88.39     13.89 o 
   2  -6   4     1607.42     1705.12     57.67 o 
   3  -6   4       73.44       57.55     20.40 o 
   4  -6   4     1419.07     1547.11     60.25 o 
   5  -6   4      379.56      393.62     61.72 o 
   6  -6   4      147.75      196.54     55.65 o 
   7  -6   4        7.56       44.31     42.20 o 
  -7  -5   4      510.71      513.63     66.32 o 
  -6  -5   4       39.52       43.17     29.15 o 
  -5  -5   4      318.26      305.12     31.67 o 
  -4  -5   4      236.03      247.35     27.41 o 
  -3  -5   4      994.62      899.60     39.63 o 
  -2  -5   4      713.92      662.40     32.49 o 
  -1  -5   4      444.21      497.41     27.16 o 
   0  -5   4       45.42       33.69     11.96 o 
   1  -5   4       45.97       22.20      9.48 o 
   2  -5   4        5.77        8.76     13.99 o 
   3  -5   4     1876.07     1888.05     67.37 o 
   4  -5   4      492.26      526.08     37.67 o 
   5  -5   4      486.72      568.45     66.09 o 
   6  -5   4      628.10      732.47     79.66 o 
   7  -5   4      527.10      570.53     81.53 o 
  -7  -4   4        8.99       19.25     39.51 o 
  -6  -4   4      357.38      375.14     50.61 o 
  -5  -4   4      284.73      338.87     43.46 o 
  -4  -4   4        0.01        5.19     15.36 o 
  -3  -4   4       13.57       32.75     15.15 o 
  -2  -4   4     2129.76     2247.43     52.14 o 
  -1  -4   4      591.13      550.40     27.32 o 
   0  -4   4        8.56        7.04      8.91 o 
   1  -4   4      145.76      124.60     18.42 o 
   2  -4   4     2813.91     2798.40     64.07 o 
   3  -4   4       16.87        1.68     12.54 o 
   4  -4   4       27.74       36.48     20.86 o 
   5  -4   4      146.06      229.13     47.41 o 
   6  -4   4      215.93      179.37     49.89 o 
   7  -4   4       60.42       61.39     44.61 o 
  -7  -3   4        1.15        0.00     26.47 o 
  -6  -3   4      306.51      296.49     56.20 o 
  -5  -3   4     2331.01     2388.22     94.33 o 
  -4  -3   4     1029.87      963.83     41.03 o 
  -3  -3   4       40.01       27.28     13.59 o 
  -2  -3   4      588.03      598.64     28.43 o 
  -1  -3   4     1412.76     1507.38     37.97 o 
   0  -3   4     2059.16     1874.79     46.72 o 
   1  -3   4     2105.87     2109.32     53.31 o 
   2  -3   4       22.91       34.95     13.94 o 
   3  -3   4       59.74       16.29     11.90 o 
   4  -3   4     1009.05     1058.41     46.78 o 
   5  -3   4      595.67      604.54     47.40 o 
   6  -3   4      382.00      326.38     56.64 o 
   7  -3   4       70.71       71.47     40.38 o 
  -7  -2   4      219.95      259.48     49.75 o 
  -6  -2   4      280.14      229.57     42.49 o 
  -5  -2   4      224.87      244.84     39.50 o 
  -4  -2   4      141.55      131.26     26.86 o 
  -3  -2   4     7122.91     7269.34    101.49 o 
  -2  -2   4     2726.68     2665.33     50.55 o 
  -1  -2   4     1010.08      710.58    207.08 o 
   0  -2   4     1496.22     1517.53     32.93 o 
   1  -2   4     6206.36     6011.62     55.04 o 
   2  -2   4     2958.55     2742.94     42.62 o 
   3  -2   4       13.06        3.99      9.55 o 
   4  -2   4      243.88      271.49     22.29 o 
   5  -2   4      872.45      850.36     50.26 o 
   6  -2   4      321.86      317.21     52.87 o 
   7  -2   4      192.91      254.44     57.79 o 
   8  -2   4       35.91       44.22     43.14 o 
  -7  -1   4       86.04       97.21     39.39 o 
  -6  -1   4      512.95      523.59     54.66 o 
  -5  -1   4     2322.97     2170.55    107.45 o 
  -4  -1   4      121.91      132.92     29.73 o 
  -3  -1   4      399.12      453.42     24.35 o 
  -2  -1   4       51.90       26.93     11.05 o 
  -1  -1   4       25.50       15.54      9.75 o 
   0  -1   4     8424.06     8367.96     69.71 o 
   1  -1   4     8432.99     8219.93     67.20 o 
   2  -1   4     2834.27     2041.77    419.42 o 
   3  -1   4     3652.05     3786.12     58.47 o 
   4  -1   4      949.79      976.59     36.42 o 
   5  -1   4      412.97      413.83     29.36 o 
   6  -1   4      118.53       81.14     36.79 o 
   7  -1   4       43.27       43.72     36.07 o 
   8  -1   4      150.20      110.19     78.09 o 
  -7   0   4      650.06      595.58     72.45 o 
  -6   0   4       18.09       12.79     24.50 o 
  -5   0   4       52.13       48.08     27.02 o 
  -4   0   4     3207.96     3038.53    176.09 o 
  -3   0   4      778.81      772.08     32.81 o 
  -2   0   4      110.21      141.32     16.12 o 
  -1   0   4      323.36      324.73     17.52 o 
   0   0   4     4731.92     4570.90     56.13 o 
   1   0   4      556.85      521.27     22.03 o 
   2   0   4       20.02       13.77      9.60 o 
   3   0   4      322.34      314.18     40.09 o 
   4   0   4      916.63      621.63    229.91 o 
   5   0   4       12.78        9.62     13.77 o 
   6   0   4      516.25      517.52     47.31 o 
   7   0   4     1291.74     1178.51     92.36 o 
   8   0   4        0.87        0.00     35.19 o 
  -7   1   4      646.44      619.00     65.96 o 
  -6   1   4      319.77      351.53     48.91 o 
  -5   1   4     1127.33     1051.79     65.67 o 
  -4   1   4        6.05        1.54     20.28 o 
  -3   1   4      259.62      247.46     19.47 o 
  -2   1   4      155.05      192.39     16.46 o 
  -1   1   4        0.12        0.00      8.73 o 
   0   1   4      236.09      334.38     18.66 o 
   1   1   4     1939.96     2078.89     47.73 o 
   2   1   4     1606.16     1651.66     40.46 o 
   3   1   4      466.68      434.30     22.98 o 
   4   1   4      155.68      149.63     18.14 o 
   5   1   4     2482.94     2511.25     61.73 o 
   6   1   4      301.60      246.98     27.46 o 
   7   1   4       32.00       15.69     31.94 o 
   8   1   4        1.36       43.14     39.00 o 
  -7   2   4      180.67      196.29     46.17 o 
  -6   2   4     1485.93     1480.77     83.56 o 
  -5   2   4     2090.64     2039.60     88.97 o 
  -4   2   4      138.01      128.96     29.47 o 
  -3   2   4      528.54      622.26     41.59 o 
  -2   2   4     1452.64     1367.15     33.83 o 
  -1   2   4     2695.45     2606.81     99.79 o 
   0   2   4     2952.24     3006.42    124.17 o 
   1   2   4     5128.87     5128.97    160.14 o 
   2   2   4      128.58      153.70     14.56 o 
   3   2   4      251.98      167.62     58.56 o 
   4   2   4     1067.17      876.50    189.53 o 
   5   2   4      115.77       44.05     28.77 o 
   6   2   4      374.08      369.95     31.85 o 
   7   2   4       86.63      134.72     36.26 o 
   8   2   4      264.32      286.69     60.13 o 
  -7   3   4       14.21       18.76     32.16 o 
  -6   3   4      442.99      530.57     57.05 o 
  -5   3   4       49.47       55.71     27.47 o 
  -4   3   4     1601.01     1624.09     71.99 o 
  -3   3   4     1003.89     1037.43     53.38 o 
  -2   3   4      860.00      876.10     30.83 o 
  -1   3   4      707.11      806.62     27.47 o 
   0   3   4     7998.53     8520.02    240.04 o 
   1   3   4     1100.42      959.23     39.05 o 
   2   3   4       49.73       45.96     10.96 o 
   3   3   4       63.26       83.40     13.08 o 
   4   3   4     4065.66     4067.91    100.09 o 
   5   3   4     2347.85     2362.82     61.45 o 
   6   3   4        1.25        0.00     10.27 o 
   7   3   4       40.03       40.39     28.22 o 
   8   3   4        3.93        0.00     27.66 o 
  -7   4   4      112.77      140.40     45.30 o 
  -6   4   4      855.47      841.19     70.40 o 
  -5   4   4       47.74       34.58     25.96 o 
  -4   4   4       42.04       57.96     26.22 o 
  -3   4   4      907.09      944.32     52.91 o 
  -2   4   4     3463.92     3634.19     73.18 o 
  -1   4   4     1173.93     1204.42     33.30 o 
   0   4   4     1029.55     1154.33     54.78 o 
   1   4   4     2162.55     2006.66     69.33 o 
   2   4   4      553.57      599.07     25.05 o 
   3   4   4      452.61      463.23     23.58 o 
   4   4   4     5049.14     5280.82    190.93 o 
   5   4   4      187.15      179.98     23.22 o 
   6   4   4     2431.74     2549.12     71.94 o 
   7   4   4      295.06       86.89     57.04 o 
   8   4   4       18.08       10.18     54.69 o 
  -7   5   4       50.33       33.06     44.73 o 
  -6   5   4       40.02       28.85     30.13 o 
  -5   5   4      994.67      926.76     66.08 o 
  -4   5   4      100.42      105.95     30.32 o 
  -3   5   4       12.91        9.74     19.25 o 
  -2   5   4      148.71      162.06     17.97 o 
  -1   5   4     1940.10     1848.82     67.53 o 
   0   5   4        5.48       11.58     10.12 o 
   1   5   4        6.69        2.85      8.64 o 
   2   5   4       16.22       20.78     10.55 o 
   3   5   4     2172.98     2317.21     81.00 o 
   4   5   4     1195.91     1287.07     42.96 o 
   5   5   4      247.30      262.56     26.47 o 
   6   5   4      100.94      101.93     23.39 o 
   7   5   4      107.49      136.90     36.73 o 
   8   5   4       50.39       26.20     55.45 o 
  -6   6   4      736.75      803.00     71.28 o 
  -5   6   4      349.58      346.79     48.54 o 
  -4   6   4      994.34      914.75     61.46 o 
  -3   6   4       66.45       65.82     25.42 o 
  -2   6   4     2897.28     3064.06    107.54 o 
  -1   6   4       60.10       65.14     13.54 o 
   0   6   4       55.54       42.71     11.52 o 
   1   6   4      958.28     1079.20     36.00 o 
   2   6   4      120.50      111.67     16.31 o 
   3   6   4      428.62      445.28     25.53 o 
   4   6   4      480.65      497.50     30.54 o 
   5   6   4      439.21      371.12     42.86 o 
   6   6   4      523.41      449.50     49.37 o 
   7   6   4        0.16       15.09     25.75 o 
   8   6   4      333.58      436.00    104.29 o 
  -6   7   4     1161.55     1097.97     83.09 o 
  -5   7   4        2.35        1.98     28.54 o 
  -4   7   4      697.11      748.58     58.82 o 
  -3   7   4      935.80      923.48     58.24 o 
  -2   7   4      591.75      631.96     69.27 o 
  -1   7   4      175.12      210.84     22.59 o 
   0   7   4      481.15      518.66     34.70 o 
   1   7   4     4254.82     4186.85     68.77 o 
   2   7   4     3040.50     2899.03     93.93 o 
   3   7   4      726.51      696.22     50.25 o 
   4   7   4      497.18      516.43     47.68 o 
   5   7   4       51.92       19.23     23.46 o 
   6   7   4      161.29      161.55     38.09 o 
   7   7   4      209.82      185.82     53.28 o 
  -6   8   4        9.43        0.00     39.05 o 
  -5   8   4     1426.90     1508.47     88.70 o 
  -4   8   4      489.37      524.50     52.90 o 
  -3   8   4      380.56      357.10     46.78 o 
  -2   8   4      513.31      550.51     44.92 o 
  -1   8   4      462.27      470.87     28.29 o 
   0   8   4      139.99      149.34     19.07 o 
   1   8   4      236.91      258.08     28.46 o 
   2   8   4       72.75       84.09     26.22 o 
   3   8   4     3969.36     3858.57    187.08 o 
   4   8   4      824.05      742.27     56.77 o 
   5   8   4        5.51       32.49     24.69 o 
   6   8   4        5.16        7.84     33.72 o 
   7   8   4      264.72      314.26     63.71 o 
  -5   9   4     1379.93     1396.90     88.55 o 
  -4   9   4      329.51      343.16     47.59 o 
  -3   9   4     4859.52     4875.20    180.15 o 
  -2   9   4       14.27       19.85     24.06 o 
  -1   9   4      676.26      638.89     34.33 o 
   0   9   4      255.87      288.77     28.51 o 
   1   9   4     1143.56     1069.29     94.16 o 
   2   9   4      174.27      201.30     34.38 o 
   3   9   4       60.54       60.15     32.91 o 
   4   9   4      261.13      291.84     53.55 o 
   5   9   4      134.42      101.96     33.88 o 
   6   9   4      119.82       94.93     36.54 o 
   7   9   4       74.83       97.18     40.89 o 
  -5  10   4        1.36       33.32     60.54 o 
  -4  10   4      125.72      125.44     39.10 o 
  -3  10   4      890.95     1016.84     83.62 o 
  -2  10   4      252.89      209.92     35.88 o 
  -1  10   4     2748.17     2742.17    168.65 o 
   0  10   4        2.68        0.00     19.11 o 
   1  10   4     1298.25     1270.96     82.47 o 
   2  10   4     1300.27     1237.44     68.67 o 
   3  10   4     1431.80     1390.51     75.96 o 
   4  10   4      101.86      138.51     35.75 o 
   5  10   4      300.90      298.21     48.22 o 
   6  10   4      385.43      370.96     54.54 o 
   7  10   4       25.78       35.77     42.81 o 
  -4  11   4        0.18        0.00     32.88 o 
  -3  11   4      278.92       70.25    133.67 o 
  -2  11   4      416.56      418.70     85.72 o 
  -1  11   4      698.75      771.27    105.57 o 
   0  11   4       17.53        0.00     19.13 o 
   1  11   4      524.08      522.83     49.85 o 
   2  11   4      345.93      311.99     53.92 o 
   3  11   4     1273.14     1202.53     75.35 o 
   4  11   4        6.12       17.96     25.53 o 
   5  11   4      294.85      270.91     48.78 o 
   6  11   4       32.95       55.21     35.33 o 
  -2  12   4       10.53        0.00     49.60 o 
  -1  12   4       37.75       34.34     44.77 o 
   0  12   4      937.85      971.27     64.17 o 
   1  12   4     1468.45     1426.40     78.74 o 
   2  12   4       38.09        8.76     25.65 o 
   3  12   4      247.05      240.27     45.73 o 
   4  12   4      789.08      897.69     89.56 o 
   5  12   4      806.47      829.81    120.70 o 
   6  12   4       25.70      135.58     76.31 o 
  -2  13   4      321.99      419.97     95.90 o 
  -1  13   4       19.51        0.00     49.09 o 
   0  13   4      146.74      203.25     75.80 o 
   1  13   4      401.24      425.64     52.47 o 
   2  13   4      578.67      647.55     62.46 o 
   3  13   4       45.62       30.80     30.17 o 
   4  13   4       42.67       42.31     32.04 o 
   5  13   4       91.09      122.20     43.50 o 
  -1  14   4        2.29        1.27     52.40 o 
   0  14   4     1581.97     1731.79    163.05 o 
   1  14   4      153.32      148.63     41.72 o 
   2  14   4      319.49      384.90     55.05 o 
   3  14   4      455.67      442.92     59.11 o 
   4  14   4        6.78        8.60     36.20 o 
   0  15   4        7.24        0.00     52.66 o 
   1  15   4      280.17      330.34     54.74 o 
   2  15   4       29.62       56.90     38.94 o 
  -2 -14   5      414.53      326.62     48.70 o 
  -1 -14   5      651.42      717.39     62.77 o 
   0 -14   5      637.07      798.22     66.11 o 
   1 -14   5      207.73      209.75     42.35 o 
  -4 -13   5      188.85      199.02     50.72 o 
  -3 -13   5        1.03        7.11     26.20 o 
  -2 -13   5       24.94        3.72     24.20 o 
  -1 -13   5       78.19       61.06     30.17 o 
   0 -13   5      160.96      167.00     37.88 o 
   1 -13   5     1888.19     1869.29     86.17 o 
   2 -13   5       49.20       79.42     32.68 o 
   3 -13   5       68.69        7.89     63.34 o 
  -5 -12   5        6.50        4.06     25.87 o 
  -4 -12   5      518.84      559.31     56.63 o 
  -3 -12   5      184.99      218.42     40.05 o 
  -2 -12   5       40.46       55.46     27.82 o 
  -1 -12   5       41.03       26.00     27.06 o 
   0 -12   5      130.61      106.19     31.21 o 
   1 -12   5       94.12       63.92     30.17 o 
   2 -12   5      214.48      273.80     42.42 o 
   3 -12   5       31.25       31.62     43.17 o 
  -5 -11   5       13.08        6.60     23.47 o 
  -4 -11   5       17.63       20.73     22.79 o 
  -3 -11   5      618.25      661.24     55.31 o 
  -2 -11   5      557.98      495.10     47.64 o 
  -1 -11   5      129.13      115.90     32.17 o 
   0 -11   5      310.30      330.66     41.15 o 
   1 -11   5      182.65      191.08     35.27 o 
   2 -11   5      497.71      562.64     49.90 o 
   3 -11   5      412.85      125.75    155.81 o 
   4 -11   5      113.31      107.79     51.49 o 
  -6 -10   5      154.91      182.28     41.16 o 
  -5 -10   5      984.71     1059.81     60.71 o 
  -4 -10   5      551.36      621.66     47.32 o 
  -3 -10   5       48.07       40.23     22.33 o 
  -2 -10   5      349.70      305.49     38.80 o 
  -1 -10   5      902.20      958.95     56.46 o 
   0 -10   5      365.32      368.30     39.85 o 
   1 -10   5      780.62      729.73     51.63 o 
   2 -10   5       90.28       88.81     28.08 o 
   3 -10   5     1148.68      428.50    340.17 o 
   4 -10   5       69.23       32.12     34.91 o 
   5 -10   5       42.64       61.46     43.32 o 
  -6  -9   5       56.65       54.43     34.10 o 
  -5  -9   5      102.46      104.15     29.03 o 
  -4  -9   5       67.27       65.64     27.24 o 
  -3  -9   5      241.75      238.04     30.57 o 
  -2  -9   5     1654.00     1647.85     60.19 o 
  -1  -9   5      895.21      813.20     51.06 o 
   0  -9   5       87.84      107.36     27.51 o 
   1  -9   5       57.05       30.17     22.73 o 
   2  -9   5     2503.23     2585.89     84.12 o 
   3  -9   5     2335.90     2237.02    120.78 o 
   4  -9   5     1162.69     1142.72     94.61 o 
   5  -9   5     1242.09     1130.00    103.61 o 
  -6  -8   5      635.85      678.80     68.60 o 
  -5  -8   5       74.11       74.05     25.08 o 
  -4  -8   5       34.64       38.76     20.95 o 
  -3  -8   5      186.25      162.32     26.75 o 
  -2  -8   5     1313.28     1339.22     52.38 o 
  -1  -8   5      574.02      492.27     33.89 o 
   0  -8   5      194.14      184.80     28.81 o 
   1  -8   5       39.33       27.34     21.56 o 
   2  -8   5      221.58      186.28     29.78 o 
   3  -8   5       18.97       14.33     23.09 o 
   4  -8   5     2608.16     2707.59    133.28 o 
   5  -8   5      502.92      630.26     78.56 o 
   6  -8   5      218.15      283.32     65.82 o 
  -7  -7   5       14.53       66.90     71.23 o 
  -6  -7   5      205.89      144.16     56.22 o 
  -5  -7   5     1172.94     1182.94     58.09 o 
  -4  -7   5       27.81       24.82     18.48 o 
  -3  -7   5        3.91       28.74     18.33 o 
  -2  -7   5     1108.46     1038.21     45.55 o 
  -1  -7   5     1189.79     1168.60     44.72 o 
   0  -7   5     3404.44     3207.65     82.12 o 
   1  -7   5      304.96      293.86     31.74 o 
   2  -7   5     1099.05     1084.12     52.04 o 
   3  -7   5      353.70      315.28     34.24 o 
   4  -7   5      735.92      676.20     47.17 o 
   5  -7   5      407.81      462.32    106.33 o 
   6  -7   5     1646.75     1616.51    118.01 o 
  -7  -6   5      469.59      463.06     62.84 o 
  -6  -6   5       21.06        4.50     27.30 o 
  -5  -6   5      927.66      866.73     49.34 o 
  -4  -6   5     2313.06     2262.80     68.46 o 
  -3  -6   5      822.09      840.74     41.89 o 
  -2  -6   5       71.50       84.49     19.61 o 
  -1  -6   5       96.52       88.72     17.88 o 
   0  -6   5     1782.26     1842.82     47.78 o 
   1  -6   5      432.69      424.79     33.32 o 
   2  -6   5      133.61      110.31     24.00 o 
   3  -6   5      239.67      332.48     32.86 o 
   4  -6   5       36.24       59.09     22.86 o 
   5  -6   5      167.71      215.05     51.55 o 
   6  -6   5     1371.23     1344.53    105.87 o 
   7  -6   5      534.94      742.01    129.73 o 
  -7  -5   5      103.94       47.47     45.96 o 
  -6  -5   5      907.30      836.57     74.69 o 
  -5  -5   5      375.64      369.90     46.78 o 
  -4  -5   5       38.33       44.46     19.68 o 
  -3  -5   5      614.92      622.65     35.96 o 
  -2  -5   5     2634.82     2334.96     58.03 o 
  -1  -5   5      693.29      698.42     32.51 o 
   0  -5   5     2973.21     3112.21     57.26 o 
   1  -5   5      511.12      492.14     33.16 o 
   2  -5   5    11015.45    10803.01    137.34 o 
   3  -5   5      478.35      485.03     36.35 o 
   4  -5   5       96.05      127.78     25.79 o 
   5  -5   5       32.25       69.43     37.86 o 
   6  -5   5       64.77       70.37     40.47 o 
   7  -5   5      242.87      323.76     67.75 o 
  -7  -4   5        0.17       18.90     31.10 o 
  -6  -4   5       57.20       55.86     32.09 o 
  -5  -4   5     1620.92     1557.29    103.13 o 
  -4  -4   5     1620.03     1503.94     53.55 o 
  -3  -4   5       83.82       98.77     19.76 o 
  -2  -4   5       89.32      111.14     17.91 o 
  -1  -4   5       49.23       36.60     13.42 o 
   0  -4   5      614.09      796.07     37.17 o 
   1  -4   5     3119.09     3292.70     70.58 o 
   2  -4   5     4469.28     4308.29     83.04 o 
   3  -4   5     1696.28     1653.19     56.28 o 
   4  -4   5     1414.06     1304.43     54.54 o 
   5  -4   5      610.93      651.74     44.02 o 
   6  -4   5      842.50      935.85    123.63 o 
   7  -4   5       17.05       48.61     40.89 o 
  -7  -3   5      155.58       82.39     36.92 o 
  -6  -3   5       27.82       39.00     28.85 o 
  -5  -3   5      184.79      164.65     42.55 o 
  -4  -3   5        5.50        3.91     16.87 o 
  -3  -3   5     4676.99     4646.40    125.96 o 
  -2  -3   5     2801.95     2745.76     56.97 o 
  -1  -3   5       19.62       51.24     12.94 o 
   0  -3   5      188.77      179.19     16.02 o 
   1  -3   5        6.23        9.54     12.36 o 
   2  -3   5      898.33      783.47     36.23 o 
   3  -3   5     1502.94     1688.58     54.89 o 
   4  -3   5      138.93      110.17     21.21 o 
   5  -3   5       30.61       47.81     20.72 o 
   6  -3   5        4.30       32.43     32.90 o 
   7  -3   5      583.16      680.07     80.66 o 
  -7  -2   5      804.64      766.74     72.19 o 
  -6  -2   5      744.93      788.37     66.13 o 
  -5  -2   5      279.14      312.08     43.28 o 
  -4  -2   5        7.85        8.33     20.43 o 
  -3  -2   5      132.85      136.84     18.87 o 
  -2  -2   5     4492.47     4298.18    106.99 o 
  -1  -2   5      756.73      888.69     30.61 o 
   0  -2   5        6.88        0.00      8.64 o 
   1  -2   5       18.33       65.81     10.39 o 
   2  -2   5     2068.22     2079.64     71.77 o 
   3  -2   5      100.29      113.39     14.41 o 
   4  -2   5      489.15      351.81    137.17 o 
   5  -2   5      552.44      503.18     38.01 o 
   6  -2   5       64.30       46.94     35.30 o 
   7  -2   5       22.90       26.18     33.35 o 
   8  -2   5       83.25       80.76     46.27 o 
  -7  -1   5      455.17      456.00     59.54 o 
  -6  -1   5      597.83      565.22     59.30 o 
  -5  -1   5      244.99      269.78     41.40 o 
  -4  -1   5     1378.08     1409.61     78.52 o 
  -3  -1   5     2358.25     2317.18     66.22 o 
  -2  -1   5      606.96      549.30     26.13 o 
  -1  -1   5    19263.87    20002.62    155.50 o 
   0  -1   5     2387.89     2420.66     58.20 o 
   1  -1   5     3740.73     4031.44     55.84 o 
   2  -1   5        6.33        6.63      8.23 o 
   3  -1   5       42.20       22.02      8.97 o 
   4  -1   5     1458.84     1470.45     44.03 o 
   5  -1   5     1448.24     1558.19     59.89 o 
   6  -1   5      274.76      271.78     50.27 o 
   7  -1   5      145.75      167.13     50.54 o 
   8  -1   5       51.86       62.96     42.15 o 
  -7   0   5      605.07      625.61     66.45 o 
  -6   0   5       28.80       36.34     36.04 o 
  -5   0   5        8.47       21.59     23.97 o 
  -4   0   5      289.55      305.86     38.16 o 
  -3   0   5     4293.38     4314.18     91.02 o 
  -2   0   5      493.90      543.84     24.75 o 
  -1   0   5       39.94       29.21     10.11 o 
   0   0   5     1018.62     1065.10     28.57 o 
   1   0   5     6739.35     6465.23    122.17 o 
   2   0   5     1767.01     1815.28     37.60 o 
   3   0   5     2148.82     2291.44     47.60 o 
   4   0   5      232.58      120.95     61.29 o 
   5   0   5     4263.29     2426.05   1165.59 o 
   6   0   5      497.64      466.20     39.49 o 
   7   0   5        9.52       16.67     33.80 o 
   8   0   5        0.79        6.42     36.24 o 
  -7   1   5       18.18        0.00     29.61 o 
  -6   1   5     1540.07     1518.33     87.27 o 
  -5   1   5      420.03      374.97     46.06 o 
  -4   1   5       34.01       26.72     23.07 o 
  -3   1   5     1176.98     1249.15     57.80 o 
  -2   1   5     1424.27     1516.74     35.63 o 
  -1   1   5     7502.98     7708.95    153.23 o 
   0   1   5       17.77       26.52     10.27 o 
   1   1   5     1209.74     1253.25     40.20 o 
   2   1   5      722.74      718.29     28.38 o 
   3   1   5      263.61      240.05     18.76 o 
   4   1   5     1234.97     1281.17     41.85 o 
   5   1   5      583.17      560.34     34.93 o 
   6   1   5       87.91       99.87     22.05 o 
   7   1   5       26.81       38.78     33.81 o 
   8   1   5      201.13      235.10     67.79 o 
  -7   2   5       64.90       34.34     34.20 o 
  -6   2   5      182.17      155.04     40.36 o 
  -5   2   5      672.74      657.82     56.13 o 
  -4   2   5       22.69       17.34     22.61 o 
  -3   2   5      607.22      720.89     47.09 o 
  -2   2   5     3843.82     4002.96    120.69 o 
  -1   2   5     2078.84     2630.39     47.76 o 
   0   2   5     5366.41     5565.76    204.29 o 
   1   2   5     2560.75     2726.52    108.24 o 
   2   2   5      976.52      769.68    229.38 o 
   3   2   5      136.65      157.35     15.95 o 
   4   2   5     1900.88     1966.39     62.25 o 
   5   2   5      317.14      297.16     27.02 o 
   6   2   5       66.52       80.83     20.14 o 
   7   2   5       10.09        0.00     26.08 o 
   8   2   5       25.40       93.36     65.63 o 
  -7   3   5      179.75      209.66     49.91 o 
  -6   3   5      567.99      550.12     59.68 o 
  -5   3   5       12.89       13.87     23.52 o 
  -4   3   5     4584.72     4542.88    122.92 o 
  -3   3   5     3823.86     3844.27    129.59 o 
  -2   3   5     3630.81     3838.09    138.27 o 
  -1   3   5      346.63      330.34     22.05 o 
   0   3   5      984.72     1083.66     46.71 o 
   1   3   5     4373.42     4131.75    112.32 o 
   2   3   5      452.88      487.69     33.93 o 
   3   3   5       46.34       80.31     13.18 o 
   4   3   5      306.24      318.49     35.41 o 
   5   3   5      132.54      153.56     22.47 o 
   6   3   5       97.71      110.59     23.07 o 
   7   3   5      164.58       89.58     33.48 o 
  -7   4   5      173.89      191.68     61.86 o 
  -6   4   5     1169.77     1100.65     78.06 o 
  -5   4   5      715.08      678.65     59.98 o 
  -4   4   5     1405.45     1504.32     73.26 o 
  -3   4   5      276.77      305.29     34.80 o 
  -2   4   5      320.85      268.69     21.32 o 
  -1   4   5     4850.66     5191.27    176.31 o 
   0   4   5      405.13      365.43     21.05 o 
   1   4   5      934.19      869.03     41.82 o 
   2   4   5     5972.47     5968.66    108.22 o 
   3   4   5     4804.04     5053.60    163.76 o 
   4   4   5        3.15        0.81     11.89 o 
   5   4   5      153.04      147.27     22.29 o 
   6   4   5        3.61       20.97     23.56 o 
   7   4   5       21.36       26.01     26.02 o 
   8   4   5      238.22      291.01     88.27 o 
  -6   5   5        1.90        2.39     31.33 o 
  -5   5   5      215.00      230.41     41.43 o 
  -4   5   5     2388.10     2321.95    104.08 o 
  -3   5   5       21.68        9.19     21.23 o 
  -2   5   5      157.58      164.74     26.68 o 
  -1   5   5     1414.45     1496.90     57.66 o 
   0   5   5     4976.69     5288.62    141.39 o 
   1   5   5      224.63      222.16     25.91 o 
   2   5   5      210.66      149.25     24.69 o 
   3   5   5      379.47      362.81     26.38 o 
   4   5   5     2361.66     2351.54     83.33 o 
   5   5   5      318.46      288.55     39.69 o 
   6   5   5      767.79      801.76     61.84 o 
   7   5   5       15.53        0.00     23.88 o 
   8   5   5     1077.06     1075.76    140.92 o 
  -6   6   5       93.65       67.84     37.70 o 
  -5   6   5       13.31        8.12     26.90 o 
  -4   6   5      803.81      877.42     62.43 o 
  -3   6   5     1261.90     1332.85     66.58 o 
  -2   6   5     2432.90     2687.32    114.30 o 
  -1   6   5        1.43       13.48     11.58 o 
   0   6   5      243.66      272.68     18.67 o 
   1   6   5     2532.23     2600.13     87.16 o 
   2   6   5     1057.11      925.88     50.71 o 
   3   6   5      273.67      278.86     34.73 o 
   4   6   5       42.78       67.28     24.85 o 
   5   6   5      594.41      599.06     52.06 o 
   6   6   5      107.17      127.25     35.48 o 
   7   6   5       16.28       49.27     31.18 o 
   8   6   5       30.40       18.57     51.13 o 
  -6   7   5     1262.55     1150.57     85.24 o 
  -5   7   5        0.74       30.81     31.46 o 
  -4   7   5     1807.35     1815.55     85.69 o 
  -3   7   5      114.52      109.62     30.68 o 
  -2   7   5      144.93      162.65     29.31 o 
  -1   7   5      796.05      825.24     33.64 o 
   0   7   5      298.88      303.62     25.50 o 
   1   7   5      324.27      294.90     33.73 o 
   2   7   5     1132.22     1121.50     58.64 o 
   3   7   5     1357.33     1221.99     89.52 o 
   4   7   5     1509.47     1415.04     71.85 o 
   5   7   5       77.74       90.43     29.62 o 
   6   7   5      107.42      100.73     44.01 o 
   7   7   5      105.36      104.54     37.86 o 
  -5   8   5      654.34      525.79     60.46 o 
  -4   8   5     1348.76     1355.56     78.71 o 
  -3   8   5       87.40       46.02     27.53 o 
  -2   8   5      393.43      451.75     53.49 o 
  -1   8   5      635.60      639.72     43.40 o 
   0   8   5     3208.91     3124.15    167.25 o 
   1   8   5       47.11       28.15     21.55 o 
   2   8   5      199.20      160.54     30.71 o 
   3   8   5       81.75       91.86     28.50 o 
   4   8   5      398.28      444.05     47.71 o 
   5   8   5       61.81       76.34     30.20 o 
   6   8   5        0.77        4.71     24.51 o 
   7   8   5        0.04        0.00     27.27 o 
  -5   9   5     1200.34     1334.97     88.20 o 
  -4   9   5      227.88      217.56     44.16 o 
  -3   9   5      396.06      356.60     57.15 o 
  -2   9   5      880.47      877.99     72.50 o 
  -1   9   5      247.87      239.37     68.68 o 
   0   9   5      760.93      703.81     50.46 o 
   1   9   5     2054.94     2013.42     79.46 o 
   2   9   5      913.53      899.37     58.55 o 
   3   9   5       31.59       24.16     23.41 o 
   4   9   5      212.66      203.19     38.25 o 
   5   9   5      733.23      724.98     62.78 o 
   6   9   5     1102.37     1149.46     79.20 o 
   7   9   5       49.93       26.43     33.15 o 
  -4  10   5        8.41        0.00     56.47 o 
  -3  10   5      146.61       87.51     63.85 o 
  -2  10   5      510.92      561.15     94.88 o 
  -1  10   5     4797.59     4355.93    218.51 o 
   0  10   5       89.98      119.67     53.55 o 
   1  10   5     1150.80     1042.88     63.46 o 
   2  10   5      946.93      883.89     60.57 o 
   3  10   5      285.17      247.76     40.61 o 
   4  10   5       34.48       11.68     29.34 o 
   5  10   5      512.69      590.71     60.64 o 
   6  10   5       18.27       26.05     30.40 o 
  -4  11   5      226.41      122.61     74.28 o 
  -3  11   5        5.04        0.00     47.06 o 
  -2  11   5       60.07       58.76     58.51 o 
  -1  11   5      123.39       90.05     57.49 o 
   0  11   5     1008.68     1048.79     64.19 o 
   1  11   5      720.72      702.96     69.96 o 
   2  11   5       18.11       19.41     25.24 o 
   3  11   5      116.54      126.02     37.45 o 
   4  11   5      194.53      198.27     42.30 o 
   5  11   5      793.04      789.86     71.92 o 
   6  11   5       64.98       83.92     37.80 o 
  -3  12   5      166.35      239.37     87.76 o 
  -2  12   5      185.60      192.05     71.73 o 
  -1  12   5      282.87      249.54     78.60 o 
   0  12   5       90.37      124.39     62.32 o 
   1  12   5      204.49      166.93     38.55 o 
   2  12   5       23.96        8.71     30.20 o 
   3  12   5      471.45      430.84     54.49 o 
   4  12   5      184.40      180.07     43.11 o 
   5  12   5      195.55      267.98     52.36 o 
  -2  13   5      172.88      129.99     75.80 o 
  -1  13   5       73.33       33.58     53.16 o 
   0  13   5       73.45       77.33     62.07 o 
   1  13   5       61.07       58.21     31.38 o 
   2  13   5      300.23      341.65     51.09 o 
   3  13   5      863.18      839.82     72.64 o 
   4  13   5        6.12        7.19     29.56 o 
  -1  14   5      484.94      414.89    103.28 o 
   0  14   5      352.59      433.97    102.26 o 
   1  14   5      322.20      445.06     57.44 o 
   2  14   5       62.97       61.99     33.21 o 
   3  14   5       27.02       35.62     32.77 o 
   4  14   5      137.89      165.85     81.91 o 
   1  15   5      150.93      260.79     63.47 o 
   2  15   5      862.48      947.53     81.77 o 
  -2 -14   6      590.11      539.66     85.53 o 
  -1 -14   6       34.27       14.88     35.09 o 
   0 -14   6        4.42       24.06     29.73 o 
  -3 -13   6      734.38      727.67     64.59 o 
  -2 -13   6      476.08      529.23     56.63 o 
  -1 -13   6      799.51      875.31     66.01 o 
   0 -13   6     1518.89     1524.72     80.87 o 
   1 -13   6        3.75        0.00     23.44 o 
   2 -13   6       24.77       48.77     31.81 o 
  -4 -12   6       38.78       28.46     30.98 o 
  -3 -12   6       44.56       40.48     30.10 o 
  -2 -12   6      420.65      416.11     49.25 o 
  -1 -12   6     1332.83     1335.73     73.86 o 
   0 -12   6       73.17       55.03     29.13 o 
   1 -12   6      577.82      506.43     52.21 o 
   2 -12   6      257.15      327.65     46.05 o 
   3 -12   6     1008.63     1038.37    103.96 o 
  -5 -11   6      344.03      406.47     46.50 o 
  -4 -11   6       67.84       89.18     32.88 o 
  -3 -11   6       42.59       53.45     27.81 o 
  -2 -11   6       21.61        9.22     24.18 o 
  -1 -11   6      407.85      399.51     45.62 o 
   0 -11   6      414.73      445.17     47.46 o 
   1 -11   6       20.38       13.66     22.36 o 
   2 -11   6      136.46      156.35     34.72 o 
   3 -11   6      294.20      268.32     41.60 o 
   4 -11   6      105.32       68.38     46.14 o 
  -5 -10   6       97.22      116.84     32.69 o 
  -4 -10   6      157.30      172.42     33.18 o 
  -3 -10   6       55.92       44.73     26.68 o 
  -2 -10   6      531.30      513.47     47.74 o 
  -1 -10   6      404.24      423.77     44.45 o 
   0 -10   6      860.19      825.68     55.45 o 
   1 -10   6      513.45      464.73     46.64 o 
   2 -10   6       87.61       36.40     24.40 o 
   3 -10   6        1.10        0.00     22.18 o 
   4 -10   6       20.66        0.00     34.45 o 
   5 -10   6       46.46       47.57     64.10 o 
  -6  -9   6      217.31      193.70     47.57 o 
  -5  -9   6      122.89      120.00     31.16 o 
  -4  -9   6      229.70      242.50     34.37 o 
  -3  -9   6     2214.76     2037.15     70.61 o 
  -2  -9   6      230.70      246.05     36.34 o 
  -1  -9   6        6.02        0.00     19.15 o 
   0  -9   6       70.68       39.68     22.84 o 
   1  -9   6      617.99      528.73     44.96 o 
   2  -9   6      734.16      739.55     52.03 o 
   3  -9   6      530.97      561.14     55.66 o 
   4  -9   6       20.41       38.49     36.87 o 
   5  -9   6      152.95      152.13     56.84 o 
  -6  -8   6        8.74        0.00     27.27 o 
  -5  -8   6     1032.10     1009.49     57.30 o 
  -4  -8   6      682.39      608.48     44.73 o 
  -3  -8   6        4.63        0.00     17.72 o 
  -2  -8   6      754.70      810.84     44.37 o 
  -1  -8   6     1302.65     1175.86     58.62 o 
   0  -8   6      968.35      866.46     52.20 o 
   1  -8   6      619.86      600.89     45.38 o 
   2  -8   6      121.54      115.71     28.39 o 
   3  -8   6      816.94      848.01     59.55 o 
   4  -8   6     1963.16     1736.08     74.07 o 
   5  -8   6     1402.12     1394.02    106.21 o 
   6  -8   6      170.37       55.96     67.41 o 
  -6  -7   6      143.16      140.10     42.58 o 
  -5  -7   6       13.94        0.00     18.59 o 
  -4  -7   6     3044.15     3022.60     83.23 o 
  -3  -7   6      630.83      653.32     41.32 o 
  -2  -7   6      221.37      245.43     27.60 o 
  -1  -7   6       33.44       24.09     16.77 o 
   0  -7   6        4.04        0.00     17.18 o 
   1  -7   6      365.97      383.10     36.07 o 
   2  -7   6     4805.01     4361.48    101.89 o 
   3  -7   6      792.70      838.02     50.74 o 
   4  -7   6     1280.84      913.31    143.56 o 
   5  -7   6      709.18      741.28     82.02 o 
   6  -7   6      651.13      726.14     88.49 o 
  -7  -6   6       28.08       33.83     58.00 o 
  -6  -6   6       10.82        0.00     33.42 o 
  -5  -6   6       75.65       90.61     33.20 o 
  -4  -6   6      335.54      304.26     32.66 o 
  -3  -6   6      426.68      441.99     34.13 o 
  -2  -6   6      580.33      533.06     34.65 o 
  -1  -6   6       36.54       36.87     15.84 o 
   0  -6   6     1188.85     1030.97     49.04 o 
   1  -6   6      244.25      272.66     30.66 o 
   2  -6   6     4251.37     3971.48     93.03 o 
   3  -6   6      884.57      967.90     51.81 o 
   4  -6   6      256.22       63.18     84.52 o 
   5  -6   6       38.16       61.18     38.49 o 
   6  -6   6     1001.70      892.77     91.55 o 
  -7  -5   6      162.28      166.11     79.11 o 
  -6  -5   6      528.73      597.86     63.65 o 
  -5  -5   6      502.99      464.13     63.48 o 
  -4  -5   6       28.66       18.51     18.89 o 
  -3  -5   6        8.31        0.00     15.58 o 
  -2  -5   6      325.19      329.54     27.79 o 
  -1  -5   6      455.00      495.66     30.00 o 
   0  -5   6      370.00      411.23     25.47 o 
   1  -5   6      335.31      351.58     31.04 o 
   2  -5   6      242.42      214.50     27.29 o 
   3  -5   6      329.46      410.45     37.70 o 
   4  -5   6      425.20      351.24     34.33 o 
   5  -5   6      807.55      812.03     51.72 o 
   6  -5   6      108.56      146.98     85.47 o 
   7  -5   6       15.08       58.49     45.48 o 
  -7  -4   6       85.00       81.24     39.81 o 
  -6  -4   6      281.67      233.83     46.47 o 
  -5  -4   6       29.93       10.63     24.53 o 
  -4  -4   6      816.03      846.21     48.35 o 
  -3  -4   6     2567.06     2512.18     72.30 o 
  -2  -4   6      232.58      235.82     27.05 o 
  -1  -4   6      897.63      850.22     35.02 o 
   0  -4   6     2936.06     2456.47     51.61 o 
   1  -4   6     1680.31     1882.28     57.67 o 
   2  -4   6     1806.64     1960.04     60.39 o 
   3  -4   6        3.57        5.34     16.48 o 
   4  -4   6     1841.41     1732.37     73.15 o 
   5  -4   6       69.74       91.27     25.32 o 
   6  -4   6        7.21        0.00     31.53 o 
   7  -4   6       82.86       81.22     46.31 o 
  -7  -3   6      479.90      423.89     60.65 o 
  -6  -3   6     1489.27     1446.89     86.93 o 
  -5  -3   6        9.81       10.44     22.90 o 
  -4  -3   6      175.58      139.53     32.33 o 
  -3  -3   6     1869.59     1856.57     54.48 o 
  -2  -3   6     3962.98     3819.12     70.35 o 
  -1  -3   6       62.10       60.46     14.66 o 
   0  -3   6        1.03        0.00      9.82 o 
   1  -3   6      430.12      436.89     20.63 o 
   2  -3   6     2243.12     1991.08     58.07 o 
   3  -3   6     3286.07     3388.93     79.10 o 
   4  -3   6     4255.40     4287.47     94.09 o 
   5  -3   6       26.82       28.62     20.54 o 
   6  -3   6     1533.00     1675.57    153.64 o 
   7  -3   6       91.22       85.22     71.23 o 
  -7  -2   6      351.84      315.12     54.16 o 
  -6  -2   6      114.05      118.43     38.16 o 
  -5  -2   6     2507.19     2465.77    150.77 o 
  -4  -2   6      384.02      368.95     41.95 o 
  -3  -2   6       23.15        9.76     14.30 o 
  -2  -2   6      427.68      424.76     26.37 o 
  -1  -2   6     4698.25     4425.62     70.21 o 
   0  -2   6     1150.69     1065.66     33.43 o 
   1  -2   6      893.64      791.37     27.36 o 
   2  -2   6       20.74       11.59      8.64 o 
   3  -2   6      878.36      933.68     43.04 o 
   4  -2   6      532.53      584.08     38.61 o 
   5  -2   6     3269.36      761.83   1007.21 o 
   6  -2   6      698.60      734.48     84.83 o 
   7  -2   6      331.08      343.07     62.94 o 
  -7  -1   6      182.58      172.34     44.93 o 
  -6  -1   6      137.25      127.69     39.43 o 
  -5  -1   6       56.59       58.09     27.88 o 
  -4  -1   6      290.13      303.36     39.31 o 
  -3  -1   6        6.02        7.01     13.60 o 
  -2  -1   6      753.26      775.79     31.93 o 
  -1  -1   6     2490.24     2740.95     52.17 o 
   0  -1   6       17.63       19.21     10.49 o 
   1  -1   6    12739.90    12532.97    263.29 o 
   2  -1   6     2532.32     2731.22     48.17 o 
   3  -1   6      375.53      488.11     28.08 o 
   4  -1   6      184.38      134.18     70.09 o 
   5  -1   6       12.10       22.54     18.53 o 
   6  -1   6      456.79      474.27     40.72 o 
   7  -1   6      429.23      434.82     64.02 o 
   8  -1   6       31.96       17.00     38.15 o 
  -7   0   6      147.86      118.42     39.84 o 
  -6   0   6      480.30      505.38     73.88 o 
  -5   0   6       18.87       13.97     26.34 o 
  -4   0   6      146.35      142.72     34.30 o 
  -3   0   6     1630.30     1540.42     65.49 o 
  -2   0   6     1272.18     1315.35     38.47 o 
  -1   0   6      525.25      527.83     25.40 o 
   0   0   6       10.10       12.46      9.77 o 
   1   0   6     2425.41     2413.88     43.48 o 
   2   0   6     2448.74     2461.50     46.07 o 
   3   0   6     1167.73     1301.98     38.19 o 
   4   0   6      196.20      252.31     23.39 o 
   5   0   6     1770.76     1730.07     90.99 o 
   6   0   6        6.06       12.23     15.57 o 
   7   0   6      521.57      503.18     66.98 o 
   8   0   6      219.57      302.18     88.78 o 
  -7   1   6      279.61      314.14     56.51 o 
  -6   1   6      196.19      176.64     43.73 o 
  -5   1   6      807.97      773.99     61.22 o 
  -4   1   6      333.36      355.81     41.36 o 
  -3   1   6        1.65        0.00     16.74 o 
  -2   1   6      397.96      436.42     25.32 o 
  -1   1   6     5349.21     5798.99    135.66 o 
   0   1   6     1806.72     1846.36     62.97 o 
   1   1   6     1374.94     1300.07     36.53 o 
   2   1   6       59.97       72.80     12.08 o 
   3   1   6     5712.24     5577.49     94.28 o 
   4   1   6      880.06      966.48     37.87 o 
   5   1   6       20.39       21.23     16.36 o 
   6   1   6      104.74      140.62     28.04 o 
   7   1   6       21.01       27.37     34.19 o 
  -7   2   6      263.39      193.71     49.59 o 
  -6   2   6       15.39       39.12     31.01 o 
  -5   2   6       13.75        0.00     22.83 o 
  -4   2   6     1620.22     1756.65     78.11 o 
  -3   2   6     5302.26     5285.54    258.39 o 
  -2   2   6        2.29        0.00      9.55 o 
  -1   2   6       86.43       44.38     11.45 o 
   0   2   6     3539.19     3673.08     76.33 o 
   1   2   6    13657.48    14800.52    435.12 o 
   2   2   6     1493.91     1572.14     42.93 o 
   3   2   6       80.69       73.09     16.28 o 
   4   2   6       64.48      108.66     17.98 o 
   5   2   6      252.40      198.66     24.12 o 
   6   2   6      236.07      235.36     28.10 o 
   7   2   6      450.37        0.00     27.22 o 
  -6   3   6        3.50        0.00     27.18 o 
  -5   3   6       20.70       19.73     25.31 o 
  -4   3   6      399.99      367.12     42.68 o 
  -3   3   6       38.49       71.02     24.33 o 
  -2   3   6     4564.91     4468.88    160.41 o 
  -1   3   6      535.38      549.31     24.56 o 
   0   3   6      544.95      598.27     26.47 o 
   1   3   6      135.16      154.93     30.40 o 
   2   3   6     5949.79     6332.79    152.51 o 
   3   3   6     5290.45     5625.71    116.80 o 
   4   3   6      947.82      677.47    166.42 o 
   5   3   6       26.52       16.86     14.07 o 
   6   3   6      190.62      103.01     49.04 o 
   7   3   6        6.96        0.00     26.89 o 
  -6   4   6       21.36       30.00     32.27 o 
  -5   4   6       82.14       70.70     32.29 o 
  -4   4   6      478.92      520.70     49.77 o 
  -3   4   6       80.56       80.24     26.14 o 
  -2   4   6     1264.60     1328.24     74.79 o 
  -1   4   6     4289.16     4735.13    151.24 o 
   0   4   6      506.70      706.49     28.34 o 
   1   4   6     1275.24     1329.52     53.37 o 
   2   4   6     7749.46     7697.00    128.41 o 
   3   4   6       13.74       10.76     17.89 o 
   4   4   6     4421.98     4311.84    109.88 o 
   5   4   6      315.72      368.68     47.51 o 
   6   4   6       28.31       31.44     24.37 o 
   7   4   6       11.76        1.89     25.34 o 
  -6   5   6       48.18       55.01     36.65 o 
  -5   5   6      212.43      217.08     43.71 o 
  -4   5   6      254.11      248.76     39.77 o 
  -3   5   6      544.02      498.55     44.84 o 
  -2   5   6        2.21       15.36     18.09 o 
  -1   5   6      245.41      270.91     21.24 o 
   0   5   6     2826.85     2719.57    105.96 o 
   1   5   6     2605.16     2572.30    132.49 o 
   2   5   6       26.37        5.87     15.74 o 
   3   5   6       58.58       53.86     21.85 o 
   4   5   6      174.05      192.26     32.05 o 
   5   5   6      468.73      530.21     49.30 o 
   6   5   6      148.37      172.04     37.74 o 
   7   5   6        9.43       17.26     26.16 o 
  -6   6   6      893.43      910.88     77.71 o 
  -5   6   6       83.08       99.94     35.73 o 
  -4   6   6      608.20      567.33     53.63 o 
  -3   6   6       15.00       16.65     22.43 o 
  -2   6   6     3397.92     3536.66    187.53 o 
  -1   6   6     1397.86     1365.85     84.34 o 
   0   6   6      596.47      525.82     48.02 o 
   1   6   6       45.50       59.24     20.78 o 
   2   6   6      963.07      842.34     50.22 o 
   3   6   6     1368.76     1351.43     65.50 o 
   4   6   6      294.49      313.18     39.54 o 
   5   6   6        3.48        0.00     19.61 o 
   6   6   6      464.28      556.96     55.75 o 
   7   6   6      191.97      213.53     45.36 o 
  -5   7   6      786.80      806.73     69.31 o 
  -4   7   6      102.04      141.02     37.69 o 
  -3   7   6       23.42        0.00     22.47 o 
  -2   7   6      981.82     1019.99     70.88 o 
  -1   7   6     3065.95     2885.80    123.75 o 
   0   7   6    14105.95    13881.03    359.56 o 
   1   7   6      337.14      335.88     36.69 o 
   2   7   6      144.79      152.01     30.07 o 
   3   7   6      842.01      807.77     54.54 o 
   4   7   6     1032.61      972.62     62.12 o 
   5   7   6       16.71        5.64     22.45 o 
   6   7   6       95.23      115.58     36.25 o 
   7   7   6       24.44       18.86     30.46 o 
  -5   8   6      692.00      688.67     67.44 o 
  -4   8   6     1576.12     1595.01    100.53 o 
  -3   8   6       16.00       13.74     46.04 o 
  -2   8   6     1024.22      863.35    109.64 o 
  -1   8   6      880.53      742.27     97.93 o 
   0   8   6      526.01      487.44     41.88 o 
   1   8   6     4389.93     4122.85    130.21 o 
   2   8   6     2998.43     3021.00     97.46 o 
   3   8   6      513.57      464.91     46.80 o 
   4   8   6        2.35        1.88     21.81 o 
   5   8   6      672.80      692.48     60.47 o 
   6   8   6      288.10      360.51     51.91 o 
   7   8   6      112.19       90.50     37.63 o 
  -5   9   6      241.69      238.35     92.08 o 
  -4   9   6       80.44       45.79     63.34 o 
  -3   9   6      793.01      605.67    106.33 o 
  -2   9   6     1968.82     2058.16    160.26 o 
  -1   9   6       67.49       25.18     41.97 o 
   0   9   6     1120.75     1048.00     64.64 o 
   1   9   6      495.23      458.24     45.30 o 
   2   9   6      368.31      406.74     45.32 o 
   3   9   6      594.80      626.27     54.99 o 
   4   9   6      208.27      166.38     38.12 o 
   5   9   6      324.97      297.98     47.57 o 
   6   9   6       79.65       82.58     35.10 o 
   7   9   6      534.61      521.14     77.45 o 
  -4  10   6      246.14      196.89     80.89 o 
  -3  10   6      537.52      494.00    102.51 o 
  -2  10   6      512.26      515.11     97.43 o 
  -1  10   6      169.26      199.69     70.72 o 
   0  10   6      637.29      697.93     53.84 o 
   1  10   6       17.10       22.57     24.13 o 
   2  10   6       10.67        6.82     22.43 o 
   3  10   6      337.71      279.42     43.57 o 
   4  10   6      751.70      836.30     69.11 o 
   5  10   6       26.68       26.44     27.98 o 
   6  10   6       21.62       56.82     40.99 o 
  -4  11   6      291.78      264.55     97.43 o 
  -3  11   6     1766.08     1701.27    169.16 o 
  -2  11   6       76.67       47.31     59.27 o 
  -1  11   6      924.56      764.40    110.40 o 
   0  11   6      321.32      350.91     56.06 o 
   1  11   6      607.33      625.18     55.22 o 
   2  11   6      116.01      115.95     35.61 o 
   3  11   6        5.47        0.00     23.92 o 
   4  11   6        3.95        1.15     26.33 o 
   5  11   6      435.21      474.69     60.06 o 
   6  11   6       20.02        7.17     31.43 o 
  -3  12   6        8.58       19.59     55.96 o 
  -2  12   6      641.88      686.31    115.74 o 
  -1  12   6     1322.83     1497.51    153.39 o 
   0  12   6       53.96       12.72     46.30 o 
   1  12   6      251.89      245.25     53.33 o 
   2  12   6      423.27      497.48     55.41 o 
   3  12   6     2287.60     2486.24    136.16 o 
   4  12   6       81.09       48.31     33.59 o 
   5  12   6       51.35       57.77     35.64 o 
  -2  13   6      132.02      100.48     67.92 o 
  -1  13   6      158.41      170.43     74.53 o 
   0  13   6      927.36      845.04    128.97 o 
   1  13   6        6.86        0.00     26.44 o 
   2  13   6        3.76        0.00     26.99 o 
   3  13   6      144.19      218.29     92.85 o 
   4  13   6      144.19      170.68     46.13 o 
  -1  14   6      150.16      196.12     85.22 o 
   0  14   6       27.12       58.51     59.52 o 
   1  14   6      281.65      346.14     67.41 o 
   2  14   6       55.00       49.73     32.72 o 
   3  14   6        6.56        5.75     31.70 o 
  -2 -13   7       60.50       63.59     32.39 o 
  -1 -13   7      400.67      445.77     52.54 o 
   0 -13   7        2.24       15.40     29.78 o 
   1 -13   7      437.07      436.25     53.48 o 
  -4 -12   7       65.77       94.64     54.66 o 
  -3 -12   7      387.94      355.19     52.83 o 
  -2 -12   7      632.71      775.86     62.87 o 
  -1 -12   7       15.80        7.27     25.13 o 
   0 -12   7       54.58       50.93     29.28 o 
   1 -12   7      216.25      223.57     41.89 o 
   2 -12   7      790.64      836.09     63.97 o 
   3 -12   7       64.01       32.71     42.33 o 
  -4 -11   7      421.16      430.54     52.06 o 
  -3 -11   7        1.51        0.00     24.30 o 
  -2 -11   7      132.90       82.69     34.18 o 
  -1 -11   7        8.62       14.50     24.86 o 
   0 -11   7      633.36      671.32     55.57 o 
   1 -11   7     1800.35     1830.43     83.00 o 
   2 -11   7      446.13      436.60     50.07 o 
   3 -11   7      608.98      619.42     57.43 o 
   4 -11   7      514.57      587.61    122.10 o 
  -5 -10   7      311.33      329.76     43.59 o 
  -4 -10   7       45.90       39.51     27.42 o 
  -3 -10   7     1616.59     1460.41     86.70 o 
  -2 -10   7      330.59      304.56     41.70 o 
  -1 -10   7       38.62       40.23     24.72 o 
   0 -10   7       20.64       48.58     25.91 o 
   1 -10   7      377.09      373.54     44.61 o 
   2 -10   7      626.86      580.16     51.58 o 
   3 -10   7      738.83      791.74     59.57 o 
   4 -10   7       34.63       27.42     42.25 o 
  -5  -9   7       68.84       95.86     30.19 o 
  -4  -9   7       26.20       16.99     22.21 o 
  -3  -9   7      134.54      179.15     36.00 o 
  -2  -9   7      102.10       92.71     29.70 o 
  -1  -9   7      366.46      423.76     43.22 o 
   0  -9   7      606.54      492.25     45.07 o 
   1  -9   7      317.35      345.35     40.86 o 
   2  -9   7      381.35      383.04     42.61 o 
   3  -9   7     1066.54     1087.13     63.07 o 
   4  -9   7      571.37      522.51     50.29 o 
   5  -9   7       15.02        7.14     39.97 o 
  -6  -8   7      364.13      266.36     65.17 o 
  -5  -8   7      229.90      201.87     39.45 o 
  -4  -8   7       28.60       26.93     22.54 o 
  -3  -8   7      148.55      156.58     29.01 o 
  -2  -8   7      447.45      393.50     41.23 o 
  -1  -8   7      321.40      303.26     37.90 o 
   0  -8   7     1593.16     1565.29     67.38 o 
   1  -8   7        1.91       14.16     21.21 o 
   2  -8   7      184.41      195.11     33.21 o 
   3  -8   7       21.31        1.92     21.92 o 
   4  -8   7      610.32      571.73     49.04 o 
   5  -8   7      384.39      443.75     72.86 o 
  -6  -7   7      160.67      162.79     53.59 o 
  -5  -7   7      158.07      144.40     40.22 o 
  -4  -7   7      287.54      309.04     35.55 o 
  -3  -7   7      158.53      171.50     28.45 o 
  -2  -7   7     2444.64     2344.20     68.97 o 
  -1  -7   7      873.93      890.59     52.18 o 
   0  -7   7     4006.61     3764.58     96.27 o 
   1  -7   7     5528.92     5508.07    177.49 o 
   2  -7   7      130.60      189.09     31.34 o 
   3  -7   7       11.40       12.77     20.25 o 
   4  -7   7      575.20      653.63     50.91 o 
   5  -7   7        0.98       11.95     32.27 o 
   6  -7   7      565.27      588.35     81.82 o 
  -6  -6   7     1189.27     1131.51     82.71 o 
  -5  -6   7     1042.85     1027.55     91.81 o 
  -4  -6   7      164.75      143.89     27.35 o 
  -3  -6   7        0.50        5.86     17.50 o 
  -2  -6   7      477.18      466.61     34.58 o 
  -1  -6   7     2513.63     2648.48     79.11 o 
   0  -6   7       55.37       69.12     22.59 o 
   1  -6   7       20.67       44.15     20.73 o 
   2  -6   7       27.70       59.43     22.38 o 
   3  -6   7      200.53      216.30     31.59 o 
   4  -6   7     3680.38     3639.85    100.16 o 
   5  -6   7     1611.20     1546.58     83.57 o 
   6  -6   7      466.34      499.18    132.15 o 
  -6  -5   7       20.61       47.29     32.42 o 
  -5  -5   7       64.08       64.88     30.40 o 
  -4  -5   7      489.09      519.88     38.77 o 
  -3  -5   7      308.85      299.23     29.75 o 
  -2  -5   7     1919.64     1825.76     56.74 o 
  -1  -5   7       93.75      128.72     20.62 o 
   0  -5   7     6965.72     6492.32    113.47 o 
   1  -5   7     2488.30     2323.47     70.65 o 
   2  -5   7      623.23      654.10     42.32 o 
   3  -5   7        0.44        0.00     16.94 o 
   4  -5   7      343.49      346.35     36.33 o 
   5  -5   7      265.94      118.02     71.93 o 
   6  -5   7      363.82      409.29     94.12 o 
   7  -5   7       58.48       42.68     47.20 o 
  -6  -4   7      326.91      335.61     52.73 o 
  -5  -4   7       34.15       62.37     30.95 o 
  -4  -4   7      436.17      483.10     51.31 o 
  -3  -4   7      425.86      437.02     32.98 o 
  -2  -4   7      262.40      157.30     56.11 o 
  -1  -4   7      116.91       94.59     18.87 o 
   0  -4   7     1114.58     1219.69     40.34 o 
   1  -4   7     1927.05     2032.90     62.84 o 
   2  -4   7     2275.45     2451.00     70.77 o 
   3  -4   7      987.73      864.73     47.09 o 
   4  -4   7     1172.56     1263.03     58.82 o 
   5  -4   7       37.72       19.12     20.34 o 
   6  -4   7      252.28      289.75     60.50 o 
   7  -4   7      455.66      553.38     79.67 o 
  -7  -3   7       23.91       10.68     52.15 o 
  -6  -3   7      108.29      138.82     42.06 o 
  -5  -3   7      435.82      408.58     51.49 o 
  -4  -3   7      416.28      421.66     46.79 o 
  -3  -3   7      292.82      294.00     28.27 o 
  -2  -3   7      496.54      507.05     31.44 o 
  -1  -3   7     1401.44     1427.11     44.41 o 
   0  -3   7       43.34       69.42     15.36 o 
   1  -3   7        7.32        0.00      9.52 o 
   2  -3   7     1079.23     1023.54     45.38 o 
   3  -3   7     1306.85     1214.49     52.60 o 
   4  -3   7      272.26      297.08     32.87 o 
   5  -3   7      378.81      413.67     38.85 o 
   6  -3   7        1.15        0.00     30.63 o 
   7  -3   7       23.47        0.00     36.42 o 
  -7  -2   7      113.40       78.86     67.41 o 
  -6  -2   7      362.89      267.57     50.46 o 
  -5  -2   7        5.88       17.38     25.47 o 
  -4  -2   7     1141.50     1138.00     67.03 o 
  -3  -2   7      190.50      214.77     23.87 o 
  -2  -2   7     1077.44     1045.27     40.64 o 
  -1  -2   7     1427.49     1556.95     44.48 o 
   0  -2   7     1994.44     2187.98     49.44 o 
   1  -2   7     1972.29     1598.34     40.46 o 
   2  -2   7      866.66      870.27     29.85 o 
   3  -2   7      243.06      189.43     25.29 o 
   4  -2   7     1184.51     1256.46     64.08 o 
   5  -2   7      482.38      469.80     39.12 o 
   6  -2   7      492.60      468.57     42.84 o 
   7  -2   7       79.99       19.33     54.18 o 
  -7  -1   7      155.54      183.40     84.45 o 
  -6  -1   7      384.72      391.85     55.39 o 
  -5  -1   7      658.20      692.35     60.87 o 
  -4  -1   7       23.85       23.28     25.04 o 
  -3  -1   7     8303.96     8304.64    152.91 o 
  -2  -1   7     3081.03     3158.30     63.01 o 
  -1  -1   7     1967.41     1667.94    309.68 o 
   0  -1   7       43.10       53.33     13.38 o 
   1  -1   7     1541.15     1228.83     35.81 o 
   2  -1   7     2381.16     2487.83     58.03 o 
   3  -1   7      473.72      487.15     33.16 o 
   4  -1   7      915.31      868.37     45.27 o 
   5  -1   7        0.96        0.00     13.61 o 
   6  -1   7      342.24      372.82     44.39 o 
   7  -1   7      438.42      471.65     68.30 o 
  -7   0   7      142.95      212.91     89.03 o 
  -6   0   7       32.26       34.12     30.84 o 
  -5   0   7       27.01       35.23     28.23 o 
  -4   0   7       97.89      110.81     30.31 o 
  -3   0   7      575.22      597.51     46.67 o 
  -2   0   7      494.14      495.14     28.37 o 
  -1   0   7     3630.69     3698.61     74.41 o 
   0   0   7     1436.75     1493.02     45.49 o 
   1   0   7     4389.72     4488.64    104.17 o 
   2   0   7      161.03      111.44     15.24 o 
   3   0   7     4268.92     4082.42     67.20 o 
   4   0   7     2475.11     2357.89     67.51 o 
   5   0   7      313.62      383.97     42.48 o 
   6   0   7       55.48       83.68     24.96 o 
   7   0   7       13.16        2.80     45.53 o 
  -6   1   7       95.68      113.36     38.95 o 
  -5   1   7        2.41        0.00     22.61 o 
  -4   1   7     1005.42     1041.32     63.84 o 
  -3   1   7      591.01      655.14     54.77 o 
  -2   1   7      721.97      738.75     31.78 o 
  -1   1   7     1754.84     1810.57     44.07 o 
   0   1   7     2547.14     2710.72     61.31 o 
   1   1   7       65.40       82.74     12.55 o 
   2   1   7      386.94      341.61     21.22 o 
   3   1   7     3031.29     3351.05     60.29 o 
   4   1   7        3.67        0.00     13.54 o 
   5   1   7      787.76      972.13     50.29 o 
   6   1   7      528.36      572.21     64.68 o 
   7   1   7      147.91       50.37     44.52 o 
  -6   2   7       76.48       87.48     38.86 o 
  -5   2   7      704.53      768.17     64.22 o 
  -4   2   7      211.53      219.44     37.54 o 
  -3   2   7      613.74      648.28     48.63 o 
  -2   2   7     1031.86     1016.11     41.17 o 
  -1   2   7       22.47       28.41     11.45 o 
   0   2   7      131.76      163.78     15.17 o 
   1   2   7     6186.34     6753.24    102.96 o 
   2   2   7     1910.74     1884.48     46.52 o 
   3   2   7      120.74      103.30     18.56 o 
   4   2   7      920.74      800.30     49.49 o 
   5   2   7       40.33       64.55     26.18 o 
   6   2   7      652.49      598.00     66.71 o 
   7   2   7        4.56        8.50     33.17 o 
  -6   3   7      546.04      554.02     79.56 o 
  -5   3   7      997.56     1014.83     72.58 o 
  -4   3   7       64.66       59.26     28.03 o 
  -3   3   7     1307.12     1271.17     91.18 o 
  -2   3   7     1592.27     1637.87     69.14 o 
  -1   3   7     2890.48     3003.36     78.77 o 
   0   3   7      701.46      718.11     30.87 o 
   1   3   7       11.15       27.89     16.12 o 
   2   3   7      983.35     1075.22     52.59 o 
   3   3   7     2073.11     1384.39    710.29 o 
   4   3   7      245.98      197.90     31.60 o 
   5   3   7      457.90      454.08     44.87 o 
   6   3   7       23.71        7.19     24.06 o 
   7   3   7     1056.31     1093.45     89.82 o 
  -6   4   7        3.95        3.33     30.86 o 
  -5   4   7       14.10       23.19     27.48 o 
  -4   4   7     1056.61     1128.48     84.40 o 
  -3   4   7      454.72      474.56     44.66 o 
  -2   4   7       56.59       75.93     22.04 o 
  -1   4   7      167.93      167.98     18.05 o 
   0   4   7     7494.31     7389.74    279.49 o 
   1   4   7     6689.33     6571.03    214.23 o 
   2   4   7       62.36       72.69     22.28 o 
   3   4   7       45.08       25.00     20.26 o 
   4   4   7     1051.72      989.93     81.78 o 
   5   4   7      949.48     1063.63     63.63 o 
   6   4   7        2.87       11.15     22.53 o 
   7   4   7        6.48       33.68     34.57 o 
  -6   5   7      150.29      177.02     46.82 o 
  -5   5   7       19.99       20.70     28.82 o 
  -4   5   7      110.99      119.48     33.80 o 
  -3   5   7      315.48      323.11     38.97 o 
  -2   5   7     1229.26     1385.71     95.60 o 
  -1   5   7      136.53      161.00     25.02 o 
   0   5   7      559.71      532.68     39.17 o 
   1   5   7       18.87       27.81     18.79 o 
   2   5   7     1478.57     1413.25     78.59 o 
   3   5   7      454.97      444.33     42.22 o 
   4   5   7     1998.00     1917.78    114.77 o 
   5   5   7      312.68      299.06     67.97 o 
   6   5   7     1031.79      947.80     67.15 o 
   7   5   7      686.19      710.42     65.36 o 
  -5   6   7       78.55       93.20     38.36 o 
  -4   6   7      149.55      183.90     37.41 o 
  -3   6   7       94.08      134.91     31.66 o 
  -2   6   7      871.55      845.29    101.75 o 
  -1   6   7     2675.42     2548.26     95.33 o 
   0   6   7      550.49      579.60     43.43 o 
   1   6   7      281.38      307.51     34.67 o 
   2   6   7        9.20       20.96     20.76 o 
   3   6   7     1714.58     1610.45     72.47 o 
   4   6   7       74.37       51.63     25.97 o 
   5   6   7        3.24        0.00     20.75 o 
   6   6   7      908.75     1003.47     71.78 o 
   7   6   7       35.55       16.85     31.45 o 
  -5   7   7      228.71      288.35     51.62 o 
  -4   7   7      533.41      523.04     68.38 o 
  -3   7   7       88.36       85.98     58.51 o 
  -2   7   7      623.20      566.75     93.36 o 
  -1   7   7      290.44      206.55     62.58 o 
   0   7   7     2407.61     2351.60     79.30 o 
   1   7   7     1479.65     1401.56     72.48 o 
   2   7   7       50.39       59.97     25.87 o 
   3   7   7       34.91       22.73     21.61 o 
   4   7   7      383.79      384.79     45.52 o 
   5   7   7      382.43      425.61     49.93 o 
   6   7   7        1.71        9.06     27.56 o 
   7   7   7      110.82      106.35     38.20 o 
  -5   8   7       14.19       47.82     64.87 o 
  -4   8   7       94.12       83.44     64.61 o 
  -3   8   7      768.66      680.71    110.40 o 
  -2   8   7     2708.19     2530.02    176.79 o 
  -1   8   7        3.49       14.75     39.17 o 
   0   8   7      235.28      199.77     33.20 o 
   1   8   7      332.84      355.98     40.15 o 
   2   8   7     4194.51     4121.64    206.37 o 
   3   8   7      414.52      387.69     45.16 o 
   4   8   7      603.54      574.54     54.26 o 
   5   8   7      206.96      182.37     40.32 o 
   6   8   7      143.53      146.68     40.28 o 
   7   8   7      133.72      135.68     43.10 o 
  -4   9   7       75.57        0.76     56.98 o 
  -3   9   7       26.08       50.62     61.56 o 
  -2   9   7      533.77      419.97     90.56 o 
  -1   9   7      785.50      688.34    102.00 o 
   0   9   7        6.38        0.00     20.41 o 
   1   9   7     1714.61     1596.35     76.11 o 
   2   9   7     2664.75     2567.25     97.06 o 
   3   9   7     4917.65     4880.34    136.96 o 
   4   9   7     3864.67     3845.52    148.48 o 
   5   9   7      251.97      233.73     44.71 o 
   6   9   7      322.83      303.81     52.73 o 
  -4  10   7        8.59        7.63     63.09 o 
  -3  10   7      733.08      728.02    120.57 o 
  -2  10   7      220.00      205.54     76.82 o 
  -1  10   7      364.76      348.24     85.22 o 
   0  10   7      946.92     1016.97     78.02 o 
   1  10   7       33.21       73.07     28.76 o 
   2  10   7       55.27       32.94     27.25 o 
   3  10   7     1061.61     1025.44     70.10 o 
   4  10   7       77.38       86.86     33.43 o 
   5  10   7      540.63      544.09     60.92 o 
   6  10   7       63.52       68.28     37.48 o 
  -3  11   7       62.53       60.54     66.90 o 
  -2  11   7      528.33      451.77    102.51 o 
  -1  11   7      582.39      495.27     97.68 o 
   0  11   7        0.36        0.00     40.19 o 
   1  11   7       37.46       51.24     28.46 o 
   2  11   7      721.19      705.65     76.83 o 
   3  11   7       86.39       81.19     34.62 o 
   4  11   7        4.84        4.50     29.13 o 
   5  11   7       24.80       17.07     30.23 o 
   6  11   7      293.48      382.33    103.02 o 
  -2  12   7      314.22      338.83     97.17 o 
  -1  12   7     1585.70     1654.46    165.85 o 
   0  12   7      377.37      382.33     92.34 o 
   1  12   7      811.26      865.53     79.41 o 
   2  12   7       70.57       72.67     32.88 o 
   3  12   7       23.72       50.55     32.21 o 
   4  12   7      103.38       54.86     33.30 o 
   5  12   7       54.11       68.17     38.67 o 
  -1  13   7       15.49       73.77     62.58 o 
   0  13   7      292.65      306.78     93.10 o 
   1  13   7     2523.35     2707.89    141.71 o 
   2  13   7       30.36       62.10     35.58 o 
   3  13   7      480.36      518.28     64.27 o 
   4  13   7      158.19      201.69     49.70 o 
   0  14   7        0.46        0.00     52.66 o 
   1  14   7       58.37      109.64     74.28 o 
   2  14   7      390.78      502.56     63.42 o 
   3  14   7      222.76      127.70     77.08 o 
  -1 -13   8       38.62       17.89     39.35 o 
   0 -13   8       71.85       21.45     62.45 o 
  -3 -12   8      203.65      199.64     67.92 o 
  -2 -12   8       26.46       23.64     28.34 o 
  -1 -12   8        9.74        0.00     25.10 o 
   0 -12   8        5.63        0.00     26.22 o 
   1 -12   8      869.02      978.13     69.46 o 
   2 -12   8      675.79      766.11     64.98 o 
  -4 -11   8       25.61        4.90     35.15 o 
  -3 -11   8      741.03      889.48     66.35 o 
  -2 -11   8       86.36       65.20     31.33 o 
  -1 -11   8      407.55      394.01     47.89 o 
   0 -11   8      610.04      589.52     55.68 o 
   1 -11   8       43.70       32.40     26.74 o 
   2 -11   8        4.55        7.83     24.70 o 
   3 -11   8      479.10      497.55     53.57 o 
  -4 -10   8        0.13        3.85     27.87 o 
  -3 -10   8        6.58       19.10     27.47 o 
  -2 -10   8      570.41      510.03     50.65 o 
  -1 -10   8      179.40      222.06     40.02 o 
   0 -10   8       21.00       28.79     25.09 o 
   1 -10   8      167.71      180.02     36.25 o 
   2 -10   8      432.62      483.00     50.11 o 
   3 -10   8      440.76      417.82     49.10 o 
   4 -10   8      601.83      587.71     66.86 o 
  -5  -9   8      700.56      722.93     62.41 o 
  -4  -9   8      285.42      239.17     42.02 o 
  -3  -9   8       95.48      108.48     32.28 o 
  -2  -9   8        0.01        5.67     22.69 o 
  -1  -9   8     2464.50     2600.38     92.65 o 
   0  -9   8      772.08      788.73     56.26 o 
   1  -9   8       65.58       84.80     28.46 o 
   2  -9   8       38.21       84.77     29.13 o 
   3  -9   8        5.13        0.00     22.62 o 
   4  -9   8      412.06      435.07     49.10 o 
   5  -9   8      945.27      941.19    142.20 o 
  -5  -8   8     1242.85     1136.47    107.46 o 
  -4  -8   8      304.42      290.86     43.02 o 
  -3  -8   8     1587.22     1594.38     75.67 o 
  -2  -8   8       84.08       62.71     26.96 o 
  -1  -8   8      138.72      102.98     29.32 o 
   0  -8   8      217.16      172.42     32.38 o 
   1  -8   8     1077.60     1056.97     59.93 o 
   2  -8   8      556.06      527.52     46.25 o 
   3  -8   8      502.47      526.60     49.34 o 
   4  -8   8       12.21       27.58     24.76 o 
   5  -8   8      176.48      124.43     52.69 o 
  -6  -7   8      801.53      851.60     95.81 o 
  -5  -7   8      149.57      138.21     42.97 o 
  -4  -7   8      575.46      592.97     45.46 o 
  -3  -7   8       84.88      134.37     31.61 o 
  -2  -7   8      385.19      399.01     40.83 o 
  -1  -7   8      107.04      114.53     33.89 o 
   0  -7   8     2218.06     2298.25     79.67 o 
   1  -7   8     1043.97     1029.35     57.35 o 
   2  -7   8      863.87      884.10     54.57 o 
   3  -7   8      722.75      688.04     51.50 o 
   4  -7   8      308.68      360.74     41.96 o 
   5  -7   8      151.19      169.54     57.11 o 
   6  -7   8        2.27        0.00     38.99 o 
  -6  -6   8        9.39        7.89     31.17 o 
  -5  -6   8      328.75      381.62     59.28 o 
  -4  -6   8       14.83        5.17     20.62 o 
  -3  -6   8       73.05       94.49     23.52 o 
  -2  -6   8      403.70      455.15     35.97 o 
  -1  -6   8      860.48      893.71     53.14 o 
   0  -6   8     2718.55     2782.04     83.67 o 
   1  -6   8      582.70      490.36     41.01 o 
   2  -6   8       18.48       18.84     20.73 o 
   3  -6   8     1347.32     1223.45     89.48 o 
   4  -6   8       13.12       19.76     20.52 o 
   5  -6   8      318.32      323.80     41.52 o 
   6  -6   8      705.45      697.86     86.43 o 
  -6  -5   8        0.41        0.00     26.02 o 
  -5  -5   8       17.80       23.10     27.99 o 
  -4  -5   8     1146.02     1194.01     73.90 o 
  -3  -5   8     1682.55     1649.79     60.26 o 
  -2  -5   8      466.67      416.79     33.83 o 
  -1  -5   8      359.74      393.70     30.81 o 
   0  -5   8       50.56       46.72     21.24 o 
   1  -5   8     1363.19     1249.73     55.68 o 
   2  -5   8     1992.38     2016.72     70.79 o 
   3  -5   8      769.28      739.50     49.04 o 
   4  -5   8      196.81      225.12     33.47 o 
   5  -5   8      257.95      241.95     36.43 o 
   6  -5   8      103.12       46.53     43.64 o 
  -6  -4   8      634.18      554.71     65.94 o 
  -5  -4   8      311.21      302.46     49.06 o 
  -4  -4   8        7.19       29.31     25.18 o 
  -3  -4   8        0.76        0.00     16.73 o 
  -2  -4   8     3268.86     3222.71     74.78 o 
  -1  -4   8     2485.09     2418.28     61.84 o 
   0  -4   8       20.36       20.77     14.88 o 
   1  -4   8       46.79       45.43     19.52 o 
   2  -4   8     2216.69     2415.46     73.77 o 
   3  -4   8     2219.60     2183.35     73.03 o 
   4  -4   8      225.90      241.32     33.07 o 
   5  -4   8        3.91        0.00     18.10 o 
   6  -4   8        2.70        4.53     32.32 o 
   7  -4   8       61.32       95.14     74.02 o 
  -6  -3   8      283.00      260.80     50.31 o 
  -5  -3   8       11.22       25.32     26.72 o 
  -4  -3   8      460.64      476.15     50.62 o 
  -3  -3   8      106.45      104.57     22.79 o 
  -2  -3   8      279.18      276.70     27.43 o 
  -1  -3   8     1001.45      908.72     39.42 o 
   0  -3   8     1135.45     1230.86     42.30 o 
   1  -3   8      627.61      596.99     39.87 o 
   2  -3   8     3857.24     3534.74     84.26 o 
   3  -3   8      181.34      142.97     26.63 o 
   4  -3   8     3291.70     3328.64     89.94 o 
   5  -3   8      204.93      173.25     30.58 o 
   6  -3   8        2.09        0.37     24.71 o 
   7  -3   8        1.86       17.46     38.49 o 
  -6  -2   8       77.36       65.65     36.20 o 
  -5  -2   8      132.45      110.38     37.40 o 
  -4  -2   8       66.83       84.23     31.92 o 
  -3  -2   8      329.60      304.63     31.43 o 
  -2  -2   8      169.22      145.83     21.92 o 
  -1  -2   8       10.44       35.05     15.33 o 
   0  -2   8       61.51       70.05     16.17 o 
   1  -2   8      617.66      578.40     29.16 o 
   2  -2   8        7.52        3.99     15.02 o 
   3  -2   8      776.97      871.80     45.76 o 
   4  -2   8      772.51      772.68     46.31 o 
   5  -2   8      122.40      128.94     32.66 o 
   6  -2   8      181.13      178.15     33.73 o 
   7  -2   8      104.39      102.51     65.37 o 
  -6  -1   8     1411.30     1356.02    148.41 o 
  -5  -1   8      293.28      250.13     45.72 o 
  -4  -1   8     1853.19     1899.70     86.68 o 
  -3  -1   8      249.42      279.71     38.03 o 
  -2  -1   8      328.79      338.56     27.06 o 
  -1  -1   8     2059.82     1680.40    404.71 o 
   0  -1   8      141.00      137.30     18.23 o 
   1  -1   8       66.49       93.70     15.71 o 
   2  -1   8      489.70      540.57     27.99 o 
   3  -1   8      672.72      737.97     40.61 o 
   4  -1   8      603.18      566.48     39.77 o 
   5  -1   8      161.70      219.85     31.54 o 
   6  -1   8      387.82      275.33    113.06 o 
  -6   0   8        4.70        4.60     31.10 o 
  -5   0   8     1338.62     1285.94     79.74 o 
  -4   0   8     2119.21     1992.34    111.44 o 
  -3   0   8      302.94      318.15     39.25 o 
  -2   0   8      798.47      869.69     38.01 o 
  -1   0   8     2567.93     2676.70     57.66 o 
   0   0   8     6411.91     6341.96    168.23 o 
   1   0   8      111.11      132.74     17.19 o 
   2   0   8       90.35      115.81     16.43 o 
   3   0   8       32.35       25.02     13.53 o 
   4   0   8      416.25      408.87     34.11 o 
   5   0   8      500.33      577.30     67.36 o 
   6   0   8      351.38      435.03     61.52 o 
   7   0   8       12.55       33.32     50.62 o 
  -6   1   8      198.37      205.79     47.49 o 
  -5   1   8      253.80      287.09     46.57 o 
  -4   1   8      468.25      476.36     49.78 o 
  -3   1   8      357.47      453.96     44.08 o 
  -2   1   8      113.76      126.62     19.16 o 
  -1   1   8     2163.07     2278.78     52.44 o 
   0   1   8       18.12        8.28     10.83 o 
   1   1   8    12531.88    12766.79    263.36 o 
   2   1   8     2765.16     2547.11     59.70 o 
   3   1   8       15.72       14.45     17.63 o 
   4   1   8      115.18       63.17     61.56 o 
   5   1   8     1085.78     1039.55     79.28 o 
   6   1   8     1140.14     1107.84    160.38 o 
   7   1   8      145.58      197.47     52.77 o 
  -6   2   8       82.15       81.26     39.46 o 
  -5   2   8      787.18      730.42     64.44 o 
  -4   2   8       44.07       46.51     26.07 o 
  -3   2   8      500.60      494.41     45.45 o 
  -2   2   8      626.92      723.43     53.19 o 
  -1   2   8       89.94      109.38     16.94 o 
   0   2   8      405.83      439.06     28.50 o 
   1   2   8     1686.62      710.49    573.36 o 
   2   2   8      535.22      468.74     38.39 o 
   3   2   8      776.81      780.44     49.31 o 
   4   2   8      399.28      409.40     40.40 o 
   5   2   8     1327.31     1393.49     92.84 o 
   6   2   8       88.03       50.71     36.13 o 
   7   2   8     1032.74     1213.47     98.49 o 
  -6   3   8       15.82       14.31     31.68 o 
  -5   3   8       70.91       75.35     32.80 o 
  -4   3   8     1288.62     1368.37     82.42 o 
  -3   3   8       45.49       31.44     32.22 o 
  -2   3   8      386.54      393.35     37.21 o 
  -1   3   8      419.62      426.67     32.93 o 
   0   3   8     2113.89     1940.31     84.98 o 
   1   3   8     2801.19     2702.27     96.76 o 
   2   3   8      113.30       34.90     28.77 o 
   3   3   8     1082.67     1237.81     61.06 o 
   4   3   8        7.48       17.60     20.38 o 
   5   3   8      716.86      703.72     55.12 o 
   6   3   8      324.05      352.20     58.14 o 
   7   3   8      926.88      850.89    111.67 o 
  -6   4   8        3.77        0.00     33.65 o 
  -5   4   8      162.41      165.13     41.92 o 
  -4   4   8      673.88      706.00     70.60 o 
  -3   4   8     2207.69     2168.14    136.86 o 
  -2   4   8        3.72        0.00     17.50 o 
  -1   4   8      785.18      780.01     45.60 o 
   0   4   8        1.34        0.00     17.14 o 
   1   4   8      537.26      534.70     41.33 o 
   2   4   8       62.85       59.20     25.14 o 
   3   4   8      206.60      167.49     31.06 o 
   4   4   8      487.21      387.03    118.03 o 
   5   4   8      490.82      304.32    133.26 o 
   6   4   8      347.54      412.60     50.13 o 
   7   4   8      249.16      233.02     57.46 o 
  -5   5   8      251.38      329.07     52.16 o 
  -4   5   8      103.05      109.81     34.71 o 
  -3   5   8      152.71      145.50     63.34 o 
  -2   5   8     4219.47     4068.49    207.06 o 
  -1   5   8     4889.32     4588.54    154.41 o 
   0   5   8        8.20        5.83     16.77 o 
   1   5   8      108.76      135.15     28.37 o 
   2   5   8      833.26      805.59     52.11 o 
   3   5   8     2245.68     2065.33     81.68 o 
   4   5   8      312.68      331.46     41.69 o 
   5   5   8        8.02        0.91     21.52 o 
   6   5   8      517.02      445.73     51.73 o 
   7   5   8      426.65      368.14     78.22 o 
  -5   6   8      109.21      142.65     54.35 o 
  -4   6   8      592.79      573.87    109.64 o 
  -3   6   8       89.25       23.91     45.53 o 
  -2   6   8      138.17      131.00     60.80 o 
  -1   6   8      256.14      257.94     67.16 o 
   0   6   8     2550.64     2540.13    108.86 o 
   1   6   8      670.14      635.16     48.30 o 
   2   6   8      246.47      238.56     35.35 o 
   3   6   8      136.90      143.60     36.60 o 
   4   6   8     2050.40     2029.75     87.43 o 
   5   6   8     1594.50     1531.71     80.83 o 
   6   6   8      248.54      317.62     48.90 o 
   7   6   8        3.03       33.30     32.06 o 
  -5   7   8       88.05      138.38     76.82 o 
  -4   7   8        4.32        0.00     47.06 o 
  -3   7   8      158.73      150.08     66.90 o 
  -2   7   8     1145.11     1069.40    122.86 o 
  -1   7   8      143.42      113.71     55.20 o 
   0   7   8      208.25      194.63     32.43 o 
   1   7   8     1324.99     1310.45     66.48 o 
   2   7   8        5.59        0.00     21.83 o 
   3   7   8        2.53        0.00     18.70 o 
   4   7   8      923.16      941.70     64.85 o 
   5   7   8      188.83      152.14     37.47 o 
   6   7   8      762.90      844.37     71.53 o 
   7   7   8      179.93      158.61     43.74 o 
  -4   8   8      483.47      497.81    108.36 o 
  -3   8   8       27.75       21.88     54.18 o 
  -2   8   8      273.02      309.32     81.65 o 
  -1   8   8      928.36      898.20    111.42 o 
   0   8   8      871.97      840.24     56.54 o 
   1   8   8        0.66        7.51     21.24 o 
   2   8   8      795.05      744.05     57.72 o 
   3   8   8      478.15      451.55     49.32 o 
   4   8   8      303.34      274.98     43.85 o 
   5   8   8       49.56       47.03     29.15 o 
   6   8   8       62.07       60.46     41.47 o 
   7   8   8      287.37      344.44     71.73 o 
  -4   9   8      193.86       65.37     70.72 o 
  -3   9   8      105.09       55.96     61.30 o 
  -2   9   8       55.14       30.02     55.20 o 
  -1   9   8      473.41      447.70     90.81 o 
   0   9   8     1740.35     1566.96    142.96 o 
   1   9   8       59.93      108.53     31.17 o 
   2   9   8      393.29      427.80     48.21 o 
   3   9   8       52.92       41.29     27.05 o 
   4   9   8      163.65      178.07     40.14 o 
   5   9   8        8.25        0.00     24.43 o 
   6   9   8       62.89       33.17     32.66 o 
  -3  10   8      365.32      418.19    106.33 o 
  -2  10   8      749.53      849.87    125.15 o 
  -1  10   8        0.23        0.00     37.90 o 
   0  10   8        4.72        7.38     45.79 o 
   1  10   8      383.49      438.92     49.24 o 
   2  10   8     1587.75     1629.86     84.02 o 
   3  10   8      461.56      429.82     52.22 o 
   4  10   8      118.12      107.49     37.08 o 
   5  10   8     1179.05     1242.63     85.28 o 
   6  10   8     2036.06     2003.86    134.30 o 
  -3  11   8      666.52      836.39    139.14 o 
  -2  11   8      401.52      403.19    102.26 o 
  -1  11   8      503.75      329.16     92.08 o 
   0  11   8      206.21      155.68     70.97 o 
   1  11   8        0.04        0.00     34.58 o 
   2  11   8      355.95      312.15     48.46 o 
   3  11   8      785.02      893.03     72.68 o 
   4  11   8        7.40        0.00     25.71 o 
   5  11   8      333.97      316.72     54.13 o 
  -2  12   8       35.89       38.41     63.85 o 
  -1  12   8        1.25        0.00     47.06 o 
   0  12   8       27.13       46.04     54.69 o 
   1  12   8      619.95      657.47     62.66 o 
   2  12   8      169.83      156.63     40.70 o 
   3  12   8      115.85      101.87     80.64 o 
   4  12   8      710.75      766.61     91.55 o 
   5  12   8       55.19       47.06     66.90 o 
  -1  13   8      491.26      520.45    113.96 o 
   0  13   8        0.72        0.00     52.15 o 
   1  13   8      164.37      182.90     82.16 o 
   2  13   8      510.44      599.25     65.91 o 
   3  13   8       10.18       15.34     32.94 o 
  -2 -12   9       80.19       75.40     48.66 o 
  -1 -12   9       54.23       71.11     34.04 o 
   0 -12   9      617.67      629.73     67.81 o 
   1 -12   9      116.43      130.78     44.93 o 
  -3 -11   9       56.58       56.42     39.67 o 
  -2 -11   9        8.71        0.00     26.32 o 
  -1 -11   9      352.79      307.34     46.80 o 
   0 -11   9     1064.80     1009.74     69.14 o 
   1 -11   9      185.50      160.61     37.68 o 
   2 -11   9      653.63      638.78     60.16 o 
   3 -11   9      202.38      200.28     49.26 o 
  -4 -10   9        8.60       21.81     34.97 o 
  -3 -10   9        0.52        9.46     25.96 o 
  -2 -10   9        0.42        0.60     24.44 o 
  -1 -10   9       16.50        9.30     25.16 o 
   0 -10   9       62.25       52.58     28.03 o 
   1 -10   9      374.75      357.72     46.98 o 
   2 -10   9        9.32        3.94     24.59 o 
   3 -10   9        1.62        0.00     26.27 o 
  -4  -9   9      369.79      301.49     44.92 o 
  -3  -9   9        7.00       14.55     25.51 o 
  -2  -9   9       87.76       76.21     30.77 o 
  -1  -9   9      182.38      187.28     36.42 o 
   0  -9   9       32.01       27.12     24.12 o 
   1  -9   9      399.60      364.54     43.63 o 
   2  -9   9      200.44      269.75     41.74 o 
   3  -9   9       10.72        0.00     21.86 o 
   4  -9   9       61.18       56.52     32.48 o 
  -5  -8   9        2.26        0.00     35.27 o 
  -4  -8   9       63.73       73.61     27.25 o 
  -3  -8   9     1043.32     1026.79     65.32 o 
  -2  -8   9      718.03      705.02     54.32 o 
  -1  -8   9       65.12       65.48     26.73 o 
   0  -8   9       69.04       98.71     29.14 o 
   1  -8   9       59.01       47.17     26.28 o 
   2  -8   9      232.11      244.90     37.56 o 
   3  -8   9       23.58       15.79     24.91 o 
   4  -8   9      243.61      238.53     41.05 o 
   5  -8   9       48.14        1.90     39.40 o 
  -5  -7   9        4.51        4.94     30.29 o 
  -4  -7   9     1240.08     1349.21     63.99 o 
  -3  -7   9     2604.89     2553.73     80.80 o 
  -2  -7   9      765.63      756.68     62.53 o 
  -1  -7   9     7186.06     6485.50    148.70 o 
   0  -7   9      256.05      326.15     39.79 o 
   1  -7   9        2.92       19.04     21.37 o 
   2  -7   9      131.21      104.01     29.43 o 
   3  -7   9      415.23      419.79     44.08 o 
   4  -7   9      453.41      522.33     50.78 o 
   5  -7   9       84.33      112.88     34.44 o 
  -5  -6   9       16.29        0.00     24.60 o 
  -4  -6   9      223.94      300.63     46.87 o 
  -3  -6   9      320.53      163.04     65.17 o 
  -2  -6   9       92.52      117.30     28.44 o 
  -1  -6   9       99.47       91.94     27.69 o 
   0  -6   9      145.90      173.84     30.38 o 
   1  -6   9      176.41      138.44     29.38 o 
   2  -6   9     1617.66     1523.12     68.55 o 
   3  -6   9     1824.15     1874.53     77.14 o 
   4  -6   9      316.73      445.06     50.15 o 
   5  -6   9      724.11      733.54     57.70 o 
   6  -6   9      142.01      151.30     55.48 o 
  -6  -5   9       21.91        0.00     38.54 o 
  -5  -5   9      205.84      203.23     45.53 o 
  -4  -5   9      314.45      290.16     46.35 o 
  -3  -5   9      163.03      140.25     27.09 o 
  -2  -5   9     1433.59     1484.67     56.59 o 
  -1  -5   9      478.92      508.14     48.83 o 
   0  -5   9        0.79        8.79     18.14 o 
   1  -5   9      111.12       85.36     25.58 o 
   2  -5   9       50.34       60.18     24.23 o 
   3  -5   9       18.77        4.90     20.20 o 
   4  -5   9      465.89      442.00     42.72 o 
   5  -5   9        6.01       24.06     24.65 o 
   6  -5   9       85.92       95.22     46.56 o 
  -6  -4   9      371.49      318.81     58.22 o 
  -5  -4   9      571.62      644.14     65.39 o 
  -4  -4   9      429.13      450.86     53.34 o 
  -3  -4   9       29.49       36.17     19.68 o 
  -2  -4   9      118.48       99.49     22.65 o 
  -1  -4   9     1611.65     1605.83     54.92 o 
   0  -4   9       11.66        0.00     22.14 o 
   1  -4   9       38.04       24.19     19.36 o 
   2  -4   9      605.07      531.92     41.26 o 
   3  -4   9      168.88      189.23     30.73 o 
   4  -4   9      403.61      411.05     40.74 o 
   5  -4   9       69.19       83.37     28.30 o 
   6  -4   9        8.96       37.23     31.35 o 
  -6  -3   9      275.37      265.79     52.94 o 
  -5  -3   9        0.64        0.00     23.32 o 
  -4  -3   9     2333.39     2359.50    100.21 o 
  -3  -3   9     1219.47     1228.61     52.68 o 
  -2  -3   9        4.74        7.06     12.28 o 
  -1  -3   9        1.42       18.97     16.14 o 
   0  -3   9     2315.28     2400.01     60.59 o 
   1  -3   9     1220.10     1239.88     53.77 o 
   2  -3   9      257.59      307.23     32.54 o 
   3  -3   9        0.87        0.00     18.24 o 
   4  -3   9       17.44       33.40     20.71 o 
   5  -3   9       40.52       35.41     24.01 o 
   6  -3   9      348.30      320.69     41.91 o 
  -6  -2   9       84.45      177.69     46.77 o 
  -5  -2   9        4.85        8.05     29.76 o 
  -4  -2   9      307.40      314.77     44.78 o 
  -3  -2   9       54.01       81.82     28.90 o 
  -2  -2   9     3810.19     3827.68     79.95 o 
  -1  -2   9     2293.73     2475.54     62.75 o 
   0  -2   9      987.66      941.32     39.54 o 
   1  -2   9       11.45       25.57     17.55 o 
   2  -2   9     3378.86     3160.72     79.91 o 
   3  -2   9     1434.34     1564.15     60.80 o 
   4  -2   9      268.84      330.16     35.61 o 
   5  -2   9       15.02       10.25     20.90 o 
   6  -2   9      835.88      738.76    125.41 o 
  -6  -1   9       25.59       36.23     36.76 o 
  -5  -1   9      409.91      454.42     56.16 o 
  -4  -1   9       62.11       69.07     31.23 o 
  -3  -1   9       41.53       43.03     25.92 o 
  -2  -1   9      175.40      192.36     24.30 o 
  -1  -1   9     1431.58     1503.21     59.28 o 
   0  -1   9     1251.07     1112.01     41.29 o 
   1  -1   9      951.15     1030.77     38.53 o 
   2  -1   9      516.11      572.48     38.51 o 
   3  -1   9     1029.49     1119.30     50.66 o 
   4  -1   9      212.49      187.54     45.34 o 
   5  -1   9      154.92      138.77     43.01 o 
   6  -1   9     1019.24     1154.23     93.25 o 
  -6   0   9       69.68       46.06     35.91 o 
  -5   0   9        0.33       27.26     30.05 o 
  -4   0   9      201.29      191.15     39.26 o 
  -3   0   9      183.29      181.57     35.22 o 
  -2   0   9      348.07      351.66     28.12 o 
  -1   0   9      447.98      466.87     30.11 o 
   0   0   9      151.21      169.57     20.25 o 
   1   0   9     1158.40     1230.25     45.73 o 
   2   0   9      343.61      327.15     27.50 o 
   3   0   9      180.90      132.14     38.12 o 
   4   0   9      147.27      135.55     39.89 o 
   5   0   9      467.63      513.97     66.10 o 
   6   0   9      132.21      120.81     45.47 o 
   7   0   9      317.24      387.05     64.64 o 
  -6   1   9      249.87      211.04     60.41 o 
  -5   1   9        7.90       31.34     30.24 o 
  -4   1   9       70.88       92.26     33.18 o 
  -3   1   9      333.40      335.58     41.13 o 
  -2   1   9     2665.63     2718.86    139.20 o 
  -1   1   9      152.91      141.43     20.06 o 
   0   1   9      892.87      519.94    199.55 o 
   1   1   9      413.57      365.01     35.78 o 
   2   1   9      223.63      188.07     28.79 o 
   3   1   9      345.23      362.73     36.75 o 
   4   1   9        5.63        4.01     26.94 o 
   5   1   9       73.57      108.92     41.90 o 
   6   1   9      337.10      375.18     62.98 o 
   7   1   9       80.77       47.46     40.95 o 
  -6   2   9       12.19       10.28     42.61 o 
  -5   2   9      100.14       71.81     40.61 o 
  -4   2   9     1002.97      974.46    112.49 o 
  -3   2   9      278.55      288.11     38.89 o 
  -2   2   9      163.90      198.26     31.64 o 
  -1   2   9     3221.18     3389.21     89.26 o 
   0   2   9     1213.70     1185.71     57.65 o 
   1   2   9        3.19        0.00     14.54 o 
   2   2   9       30.40       53.23     21.17 o 
   3   2   9     1228.05     1305.76     63.50 o 
   4   2   9     1180.12     1253.71     87.23 o 
   5   2   9        4.00        2.39     24.82 o 
   6   2   9        0.98       15.35     33.20 o 
   7   2   9       94.52       62.93     44.32 o 
  -5   3   9        9.65        0.00     23.58 o 
  -4   3   9      320.97      348.95     46.31 o 
  -3   3   9     3701.35     3906.58    192.25 o 
  -2   3   9      115.14      115.23     54.18 o 
  -1   3   9      341.55      367.62     36.87 o 
   0   3   9        3.28        6.56     19.31 o 
   1   3   9        5.66       21.21     18.98 o 
   2   3   9      364.60      215.67    196.19 o 
   3   3   9     5558.70     5249.71    124.21 o 
   4   3   9       40.76       67.60     26.43 o 
   5   3   9     5486.91     5115.95    175.36 o 
   6   3   9      909.76      869.04     84.33 o 
   7   3   9        1.75        2.82     31.88 o 
  -5   4   9        2.14        0.00     26.51 o 
  -4   4   9       18.40       34.97     28.51 o 
  -3   4   9      147.12      173.99     65.37 o 
  -2   4   9      859.40      915.75    108.36 o 
  -1   4   9     1867.49     1885.85     88.44 o 
   0   4   9      266.33      284.27     34.02 o 
   1   4   9      106.76       85.32     24.97 o 
   2   4   9     1037.21     1080.30     60.16 o 
   3   4   9     2067.92     1919.06     79.14 o 
   4   4   9      223.46      237.03     54.33 o 
   5   4   9      331.02      307.88     43.88 o 
   6   4   9      121.61       86.79     45.54 o 
   7   4   9      246.32      213.18     62.19 o 
  -5   5   9      552.16      432.44    107.09 o 
  -4   5   9       23.71        0.00     44.26 o 
  -3   5   9     1044.53      876.32    117.52 o 
  -2   5   9       53.45       49.60     48.59 o 
  -1   5   9        4.70       13.99     40.70 o 
   0   5   9      983.13     1040.99     56.99 o 
   1   5   9      235.13      224.52     35.95 o 
   2   5   9        7.02       14.72     19.80 o 
   3   5   9       58.41       77.69     28.25 o 
   4   5   9      535.06      560.45     52.31 o 
   5   5   9      618.85      614.61     56.68 o 
   6   5   9      228.03      266.32     56.50 o 
   7   5   9       22.70       44.14     39.12 o 
  -5   6   9      203.89      171.45     85.72 o 
  -4   6   9      247.72      289.99     89.03 o 
  -3   6   9      421.56      416.41     92.08 o 
  -2   6   9       20.40        0.00     40.70 o 
  -1   6   9        4.02        0.00     31.54 o 
   0   6   9      644.63      639.43     48.81 o 
   1   6   9     2072.58     2022.79     81.28 o 
   2   6   9      539.94      506.47     47.20 o 
   3   6   9      461.39      423.49     45.96 o 
   4   6   9       12.61        2.74     21.54 o 
   5   6   9      552.15      484.94     52.60 o 
   6   6   9      307.57      453.79     55.47 o 
   7   6   9      100.57      134.42     53.87 o 
  -4   7   9      197.46      249.29     90.81 o 
  -3   7   9      534.30      353.07     90.05 o 
  -2   7   9      105.63       12.46     43.75 o 
  -1   7   9      419.73      343.15     79.11 o 
   0   7   9      357.29      301.11     37.85 o 
   1   7   9       15.09        2.09     21.35 o 
   2   7   9     1833.73     1733.10     80.47 o 
   3   7   9      716.80      710.29     57.85 o 
   4   7   9        6.59        0.00     20.35 o 
   5   7   9        1.46        6.85     25.64 o 
   6   7   9      485.94      598.97     64.03 o 
  -4   8   9     2725.60     2427.00    206.81 o 
  -3   8   9        1.18        0.00     43.24 o 
  -2   8   9      479.62      370.88     90.30 o 
  -1   8   9      105.58      114.98     60.54 o 
   0   8   9     1011.64      851.65    112.18 o 
   1   8   9       54.86       75.73     28.45 o 
   2   8   9        4.01       17.19     23.32 o 
   3   8   9       29.22       13.36     24.08 o 
   4   8   9      269.36      290.60     47.27 o 
   5   8   9      215.32      234.74     45.75 o 
   6   8   9     1083.93     1121.09     84.69 o 
  -3   9   9      203.84      120.57     67.66 o 
  -2   9   9       59.95      105.82     65.12 o 
  -1   9   9       13.32       10.94     47.57 o 
   0   9   9      683.60      558.61     98.19 o 
   1   9   9      566.90      569.15     53.27 o 
   2   9   9     3082.21     2897.72    109.13 o 
   3   9   9      131.90      125.08     35.69 o 
   4   9   9      902.67      865.01     69.98 o 
   5   9   9      470.48      498.28     60.05 o 
   6   9   9       80.19       75.19     37.98 o 
  -3  10   9      101.04       67.41     71.73 o 
  -2  10   9      269.21      313.39     94.12 o 
  -1  10   9      201.11      202.48     78.35 o 
   0  10   9      381.80      418.96     94.88 o 
   1  10   9      160.33      154.93     38.22 o 
   2  10   9       91.15       86.36     32.49 o 
   3  10   9      195.27      199.91     43.74 o 
   4  10   9        6.10       10.19     28.10 o 
   5  10   9       21.47       36.65     32.67 o 
  -2  11   9       50.98        0.00     57.49 o 
  -1  11   9       93.16       68.94     63.09 o 
   0  11   9      568.63      594.48    111.42 o 
   1  11   9       19.02       17.43     36.46 o 
   2  11   9      275.18      267.84     47.58 o 
   3  11   9      102.44      107.31     39.25 o 
   4  11   9      643.16      728.30     71.83 o 
   5  11   9      223.07      217.45     62.58 o 
  -1  12   9      147.08      154.41     76.57 o 
   0  12   9      286.29      423.28    104.80 o 
   1  12   9      216.25      213.68     85.22 o 
   2  12   9      142.76      143.58     52.23 o 
   3  12   9        5.20       21.68     32.46 o 
   4  12   9        2.08        0.00     33.89 o 
   2  13   9      394.64      511.24     76.93 o 
  -2 -11  10      572.77      644.36    107.86 o 
  -1 -11  10       19.71        8.13     29.41 o 
   0 -11  10        1.60        5.39     27.52 o 
   1 -11  10      207.80      196.59     41.86 o 
   2 -11  10        2.21        0.00     30.28 o 
  -3 -10  10      512.49      526.76     66.46 o 
  -2 -10  10      285.53      299.58     47.20 o 
  -1 -10  10      122.53       77.88     33.33 o 
   0 -10  10      475.04      481.27     54.60 o 
   1 -10  10      223.34      250.55     43.73 o 
   2 -10  10      492.56      381.39     49.38 o 
   3 -10  10        2.08        0.00     28.00 o 
  -4  -9  10       12.52       30.60     35.44 o 
  -3  -9  10      474.92      524.83     54.12 o 
  -2  -9  10      103.06      112.93     32.84 o 
  -1  -9  10      342.14      318.01     45.02 o 
   0  -9  10      628.88      546.19     52.53 o 
   1  -9  10        2.78       11.51     24.83 o 
   2  -9  10       35.40       39.89     27.75 o 
   3  -9  10      720.49      773.70     62.63 o 
   4  -9  10      779.76      815.99     65.79 o 
  -4  -8  10       10.47       21.67     27.13 o 
  -3  -8  10      103.95      143.60     36.33 o 
  -2  -8  10       51.64       45.94     28.72 o 
  -1  -8  10      324.86      324.71     43.02 o 
   0  -8  10      225.37      216.30     38.15 o 
   1  -8  10      412.58      395.34     45.31 o 
   2  -8  10       31.29        0.00     23.64 o 
   3  -8  10        1.26        0.00     22.07 o 
   4  -8  10      177.23      227.05     41.04 o 
  -5  -7  10      366.14      436.77     74.89 o 
  -4  -7  10      217.05      215.97     58.36 o 
  -3  -7  10      100.49       95.54     31.00 o 
  -2  -7  10        7.48        0.00     23.51 o 
  -1  -7  10        0.48        0.00     20.28 o 
   0  -7  10      388.16      332.32     40.45 o 
   1  -7  10       52.16       45.82     24.41 o 
   2  -7  10       26.27       17.50     24.13 o 
   3  -7  10      397.38      519.82     49.81 o 
   4  -7  10        1.31        0.00     22.67 o 
   5  -7  10      242.28      316.79     46.38 o 
  -5  -6  10       16.80       18.84     32.93 o 
  -4  -6  10       73.53      109.72     37.61 o 
  -3  -6  10      585.51      535.20     48.48 o 
  -2  -6  10      440.81      415.23     43.24 o 
  -1  -6  10      986.85     1108.56     61.07 o 
   0  -6  10        1.36        0.00     17.88 o 
   1  -6  10     3202.72     3028.42    106.15 o 
   2  -6  10       40.50       21.09     23.11 o 
   3  -6  10      482.71      472.24     45.87 o 
   4  -6  10      127.46      137.07     34.42 o 
   5  -6  10        4.95       23.54     28.48 o 
  -5  -5  10      989.75     1019.66     82.43 o 
  -4  -5  10       21.79       29.57     29.06 o 
  -3  -5  10        2.02        0.00     17.82 o 
  -2  -5  10        8.02        0.00     20.02 o 
  -1  -5  10      354.86      364.46     38.92 o 
   0  -5  10     1210.34     1216.20     60.72 o 
   1  -5  10     2143.74     2047.38     75.94 o 
   2  -5  10      214.95      185.90     31.93 o 
   3  -5  10     1412.13     1437.36     69.05 o 
   4  -5  10       37.21       24.63     23.64 o 
   5  -5  10       64.28       86.76     31.50 o 
   6  -5  10        1.38        0.00     30.74 o 
  -5  -4  10        0.65        0.00     28.40 o 
  -4  -4  10     1455.89     1536.41     86.23 o 
  -3  -4  10      292.15      346.96     34.69 o 
  -2  -4  10      151.27      107.27     24.54 o 
  -1  -4  10      622.37      590.08     44.86 o 
   0  -4  10      241.93      238.20     32.49 o 
   1  -4  10      603.72      743.07     47.66 o 
   2  -4  10      552.42      514.44     42.09 o 
   3  -4  10      126.66      151.28     30.43 o 
   4  -4  10       15.78        5.41     21.11 o 
   5  -4  10        3.33       13.48     23.08 o 
   6  -4  10      560.13      632.87     65.13 o 
  -5  -3  10       47.57       58.01     34.82 o 
  -4  -3  10       32.80       41.70     30.80 o 
  -3  -3  10      652.73      899.47     64.34 o 
  -2  -3  10        7.07       26.42     17.58 o 
  -1  -3  10        2.03        4.73     16.03 o 
   0  -3  10     3404.80     3432.53     89.01 o 
   1  -3  10      212.61      150.17     26.63 o 
   2  -3  10     1433.22     1270.34     57.91 o 
   3  -3  10      472.17      500.11     41.79 o 
   4  -3  10       43.62       84.25     26.56 o 
   5  -3  10       57.53       68.46     39.65 o 
   6  -3  10       27.54       29.77     35.25 o 
  -5  -2  10      139.65      202.98     46.35 o 
  -4  -2  10      800.40      701.64     63.26 o 
  -3  -2  10      149.28      122.98     33.78 o 
  -2  -2  10     4167.44     4127.23     87.14 o 
  -1  -2  10     2517.75     2687.20     68.64 o 
   0  -2  10     2205.72     2193.64     64.09 o 
   1  -2  10        2.83        0.00     17.61 o 
   2  -2  10      134.03      219.65     29.80 o 
   3  -2  10      656.24      691.41     45.87 o 
   4  -2  10       99.57       65.33     47.57 o 
   5  -2  10        8.74        0.00     30.40 o 
   6  -2  10      599.97      662.05     78.87 o 
  -5  -1  10       33.15       15.97     32.73 o 
  -4  -1  10       41.33       43.45     30.50 o 
  -3  -1  10      733.67      624.96     54.43 o 
  -2  -1  10     1162.18     1169.57     48.82 o 
  -1  -1  10        3.23       13.27     16.89 o 
   0  -1  10     3119.94     3004.89     67.37 o 
   1  -1  10      618.77      597.87     38.86 o 
   2  -1  10        3.49        1.18     23.69 o 
   3  -1  10       45.40       69.84     33.79 o 
   4  -1  10     1566.50     1542.89    100.09 o 
   5  -1  10      448.46      469.12     65.50 o 
   6  -1  10       28.57       49.80     39.09 o 
   7  -1  10       33.92       20.26     42.09 o 
  -5   0  10       36.01       19.21     31.57 o 
  -4   0  10        3.58        0.00     25.30 o 
  -3   0  10       67.19       90.00     31.01 o 
  -2   0  10     1575.46     1559.01     71.27 o 
  -1   0  10      606.27      641.87     36.32 o 
   0   0  10      754.25      796.74     43.01 o 
   1   0  10       67.82       74.87     25.68 o 
   2   0  10     1430.53     1483.86     92.72 o 
   3   0  10      266.02      193.12     45.12 o 
   4   0  10      191.33      256.21     51.87 o 
   5   0  10      210.28      213.91     50.48 o 
   6   0  10      695.51      771.88     83.90 o 
   7   0  10      145.70      162.04     55.13 o 
  -5   1  10      336.71      358.23     54.46 o 
  -4   1  10       53.61       69.21     34.96 o 
  -3   1  10      588.39      582.47     75.74 o 
  -2   1  10      268.52      278.16     36.75 o 
  -1   1  10     1213.99     1165.84     60.41 o 
   0   1  10      421.72      260.83    196.76 o 
   1   1  10      853.07      728.89     49.73 o 
   2   1  10      182.02      206.00     32.31 o 
   3   1  10      908.78      809.41     72.57 o 
   4   1  10       91.61      164.31     45.09 o 
   5   1  10      257.78      205.88     49.94 o 
   6   1  10      222.06      218.78     65.25 o 
   7   1  10       89.41       65.38     43.75 o 
  -5   2  10     1166.66     1131.35     80.94 o 
  -4   2  10      397.75      379.71     49.51 o 
  -3   2  10      247.97      303.87     41.30 o 
  -2   2  10       27.49       29.00     44.52 o 
  -1   2  10     2013.87     1885.80     73.66 o 
   0   2  10        7.03        6.42     20.06 o 
   1   2  10      937.53      893.81     62.67 o 
   2   2  10       33.29       48.61     23.00 o 
   3   2  10      140.52      138.08     43.76 o 
   4   2  10        9.26       42.93     31.92 o 
   5   2  10      251.94      197.17     52.73 o 
   6   2  10      417.21      417.92     66.70 o 
   7   2  10      299.33      341.58     67.13 o 
  -5   3  10      232.10      211.58     58.74 o 
  -4   3  10        6.29        0.00     45.28 o 
  -3   3  10        8.63       12.97     45.79 o 
  -2   3  10     1814.82     1739.93    143.21 o 
  -1   3  10      873.45      870.17     55.95 o 
   0   3  10        0.23       17.79     20.28 o 
   1   3  10     2765.27     2520.63     87.76 o 
   2   3  10     2472.09     2517.11     89.22 o 
   3   3  10     1017.63     1039.71     63.66 o 
   4   3  10      231.41      263.17     53.42 o 
   5   3  10      239.10      318.34     60.52 o 
   6   3  10       76.22       74.31     41.64 o 
   7   3  10      481.74      521.09     79.76 o 
  -5   4  10      438.11      511.04    113.20 o 
  -4   4  10      272.67      224.11     82.93 o 
  -3   4  10       32.34       80.89     54.95 o 
  -2   4  10       96.32      110.14     56.22 o 
  -1   4  10     1512.64     1444.60    128.71 o 
   0   4  10      158.38      154.08     31.10 o 
   1   4  10      430.74      405.05     41.97 o 
   2   4  10       12.12        0.02     20.27 o 
   3   4  10      251.60       90.10    100.72 o 
   4   4  10      729.75      629.82     55.63 o 
   5   4  10     1354.40     1360.81    101.27 o 
   6   4  10       78.50       28.61     37.58 o 
   7   4  10     1391.41     1487.34    163.31 o 
  -4   5  10      369.07      323.31     94.12 o 
  -3   5  10      921.67      878.87    124.14 o 
  -2   5  10       93.24      113.45     61.56 o 
  -1   5  10      242.26      264.30     72.50 o 
   0   5  10      148.70      193.85     33.56 o 
   1   5  10     1312.68     1338.47     68.87 o 
   2   5  10      145.23      154.56     34.83 o 
   3   5  10       40.76       81.85     28.91 o 
   4   5  10      707.01      648.16     57.05 o 
   5   5  10     1047.60      577.88    361.73 o 
   6   5  10       75.10       29.76     39.93 o 
  -4   6  10       28.66       45.02     58.51 o 
  -3   6  10        8.63        0.00     50.37 o 
  -2   6  10      517.90      437.78     91.83 o 
  -1   6  10        1.79        5.09     41.97 o 
   0   6  10      247.52      230.23     36.42 o 
   1   6  10      859.05      866.25     59.98 o 
   2   6  10      675.82      752.54     74.68 o 
   3   6  10      857.42      940.06     64.42 o 
   4   6  10      167.04      167.53     37.93 o 
   5   6  10        0.75        0.14     24.07 o 
   6   6  10      198.48      209.13     56.77 o 
  -4   7  10      381.68      289.48     95.90 o 
  -3   7  10       54.20       55.45     57.74 o 
  -2   7  10       33.29        0.00     37.65 o 
  -1   7  10      228.61      318.48     81.65 o 
   0   7  10       17.38        8.39     41.72 o 
   1   7  10      323.68      317.82     42.53 o 
   2   7  10      189.41      155.19     36.00 o 
   3   7  10       16.55       23.71     25.25 o 
   4   7  10      430.42      364.88     49.77 o 
   5   7  10       56.70       95.47     35.56 o 
   6   7  10      160.19      123.09     39.04 o 
  -3   8  10      265.08      229.19     87.51 o 
  -2   8  10       64.48      109.13     65.12 o 
  -1   8  10      109.63      100.73     59.52 o 
   0   8  10      305.03      237.08     75.55 o 
   1   8  10      290.49      320.47     43.81 o 
   2   8  10       62.45       92.08     31.85 o 
   3   8  10      164.54      210.34     41.30 o 
   4   8  10      727.37      663.08     63.03 o 
   5   8  10     1378.26     1504.24     91.10 o 
   6   8  10        3.88        0.00     34.17 o 
  -3   9  10      117.42       54.44     69.70 o 
  -2   9  10     2175.49     2113.61    190.53 o 
  -1   9  10      231.86      138.63     71.73 o 
   0   9  10     2478.13     2463.88    188.24 o 
   1   9  10      403.02      443.41     51.22 o 
   2   9  10        4.68       18.84     28.34 o 
   3   9  10      184.83      197.30     43.38 o 
   4   9  10      243.56      216.04     46.45 o 
   5   9  10        0.85       12.21     29.39 o 
  -2  10  10      198.24      187.98     83.44 o 
  -1  10  10      137.60      118.28     75.04 o 
   0  10  10     1271.86     1074.48    138.63 o 
   1  10  10       32.67       23.61     34.65 o 
   2  10  10        2.41       21.00     27.98 o 
   3  10  10      123.34      108.38     38.84 o 
   4  10  10     1560.03     1431.68     90.58 o 
   5  10  10      196.26      214.68     81.65 o 
  -1  11  10        0.95        0.00     44.26 o 
   0  11  10        7.00       51.38     57.74 o 
   1  11  10      192.78      305.76     93.86 o 
   2  11  10       18.68       32.52     31.49 o 
   3  11  10       61.86       85.43     38.27 o 
   4  11  10      246.08      269.14     53.37 o 
   1  12  10       47.20       55.96     60.03 o 
   2  12  10      368.16      400.34     58.98 o 
   3  12  10       89.24      111.73     52.76 o 
  -2 -10  11        8.51        7.70     34.43 o 
  -1 -10  11      265.13      265.66     46.23 o 
   0 -10  11       10.76       14.42     27.20 o 
   1 -10  11       12.05        5.81     27.68 o 
   2 -10  11       39.12       27.71     35.65 o 
  -3  -9  11       16.68       25.29     36.38 o 
  -2  -9  11      353.69      356.84     49.69 o 
  -1  -9  11      665.47      724.84     61.39 o 
   0  -9  11      722.03      752.44     61.40 o 
   1  -9  11       28.79       10.31     25.66 o 
   2  -9  11      691.70      670.66     60.36 o 
   3  -9  11        8.83       23.54     30.56 o 
  -3  -8  11        1.85        0.00     24.14 o 
  -2  -8  11       20.74        0.00     23.24 o 
  -1  -8  11       23.09       26.88     25.82 o 
   0  -8  11      179.53      205.83     38.16 o 
   1  -8  11     1300.92     1374.13     74.37 o 
   2  -8  11      750.32      677.48     58.25 o 
   3  -8  11      311.67      408.91     50.37 o 
   4  -8  11      329.39      320.27     47.60 o 
  -4  -7  11       44.90       75.70     47.36 o 
  -3  -7  11      721.04      777.33     60.53 o 
  -2  -7  11      112.24      117.24     33.79 o 
  -1  -7  11      940.90     1029.40     64.38 o 
   0  -7  11      304.22      376.02     44.66 o 
   1  -7  11      392.03      472.97     47.73 o 
   2  -7  11      154.49      126.72     33.12 o 
   3  -7  11      237.60      198.81     38.17 o 
   4  -7  11       58.65       70.39     31.70 o 
  -4  -6  11       14.26        0.00     33.78 o 
  -3  -6  11       79.22       67.84     30.54 o 
  -2  -6  11       59.38       64.62     27.62 o 
  -1  -6  11       50.62       12.95     22.35 o 
   0  -6  11      253.29      230.05     36.31 o 
   1  -6  11      701.81      680.32     52.71 o 
   2  -6  11       26.32       24.01     24.32 o 
   3  -6  11        3.60       27.11     24.47 o 
   4  -6  11      187.46      230.85     41.07 o 
   5  -6  11      273.08      279.42     44.96 o 
  -4  -5  11      871.75      853.96     73.01 o 
  -3  -5  11      122.28      121.42     32.24 o 
  -2  -5  11        8.60        0.00     21.14 o 
  -1  -5  11      272.48      272.31     37.53 o 
   0  -5  11       88.08       83.60     27.73 o 
   1  -5  11       19.64        0.00     20.55 o 
   2  -5  11      201.92      246.02     36.83 o 
   3  -5  11        2.62        7.60     22.55 o 
   4  -5  11       14.98       22.70     25.56 o 
   5  -5  11       46.43       52.81     32.92 o 
  -5  -4  11       24.44       26.71     34.17 o 
  -4  -4  11       65.50       32.34     32.53 o 
  -3  -4  11      731.05      852.36     66.37 o 
  -2  -4  11      660.55      624.18     47.94 o 
  -1  -4  11      700.50      642.18     48.28 o 
   0  -4  11        4.82        0.00     18.58 o 
   1  -4  11      923.92      914.18     53.92 o 
   2  -4  11      221.46      244.11     34.42 o 
   3  -4  11      813.31      760.61     54.16 o 
   4  -4  11        4.29        0.00     25.66 o 
   5  -4  11     1285.21     1404.94    106.33 o 
  -5  -3  11      630.42      620.68     69.68 o 
  -4  -3  11      363.84      406.37     55.15 o 
  -3  -3  11       25.33       25.45     28.55 o 
  -2  -3  11     1794.96     1784.97     63.49 o 
  -1  -3  11     1510.23     1550.05     65.71 o 
   0  -3  11        2.38        0.00     18.00 o 
   1  -3  11       88.03       65.13     24.17 o 
   2  -3  11        0.57        0.00     17.37 o 
   3  -3  11      227.46      195.47     49.28 o 
   4  -3  11     1103.85     1124.22     91.71 o 
   5  -3  11      718.97      654.73     82.29 o 
   6  -3  11      234.73      248.69     61.84 o 
  -5  -2  11       39.46        5.40     33.08 o 
  -4  -2  11      429.08      393.38     52.67 o 
  -3  -2  11      252.46      217.18     41.05 o 
  -2  -2  11      500.28      586.62     39.76 o 
  -1  -2  11       36.13       17.57     17.16 o 
   0  -2  11       83.44      138.20     28.34 o 
   1  -2  11       31.00       22.25     22.40 o 
   2  -2  11     1916.13     1930.23    107.81 o 
   3  -2  11      362.14      311.59     54.95 o 
   4  -2  11     1262.04     1264.30     95.63 o 
   5  -2  11      885.28      809.54     85.03 o 
   6  -2  11      140.68      121.84     50.69 o 
  -5  -1  11       11.86       14.16     34.65 o 
  -4  -1  11       15.89        9.92     29.15 o 
  -3  -1  11      164.57      186.44     38.70 o 
  -2  -1  11      910.49      994.39     73.68 o 
  -1  -1  11      403.11      384.98     32.06 o 
   0  -1  11      150.48      110.14     30.58 o 
   1  -1  11      394.52      377.87     56.39 o 
   2  -1  11     1266.92     1173.25     86.87 o 
   3  -1  11       39.31       24.88     31.89 o 
   4  -1  11     1839.22     1739.83    109.11 o 
   5  -1  11       11.88       15.23     32.56 o 
   6  -1  11      282.45      247.77     59.87 o 
  -5   0  11      454.77      450.40     69.11 o 
  -4   0  11        0.26        0.33     27.07 o 
  -3   0  11        0.30        0.00     22.16 o 
  -2   0  11       10.86        0.42     21.42 o 
  -1   0  11      588.51      494.08     45.63 o 
   0   0  11     1122.10     1216.45     64.69 o 
   1   0  11       89.64       73.77     34.19 o 
   2   0  11     2861.92     2933.63    131.51 o 
   3   0  11      209.27      245.64     50.07 o 
   4   0  11      878.10      872.01     82.10 o 
   5   0  11      260.98      267.21     58.58 o 
   6   0  11      163.09      141.35     50.36 o 
  -5   1  11      206.70      224.25     47.90 o 
  -4   1  11     1712.23     1779.82    272.82 o 
  -3   1  11      172.81      128.97     66.65 o 
  -2   1  11       70.02       25.44     46.81 o 
  -1   1  11       13.62       16.91     23.66 o 
   0   1  11      416.78      423.63     42.17 o 
   1   1  11      993.72     1031.90     61.49 o 
   2   1  11      577.38      515.95     62.20 o 
   3   1  11      132.70       85.20     36.83 o 
   4   1  11      993.17     1118.54     90.30 o 
   5   1  11      264.63      321.38     60.64 o 
   6   1  11      461.50      463.21     73.43 o 
  -4   2  11      197.18      135.33     70.97 o 
  -3   2  11     2883.26     2733.01    192.82 o 
  -2   2  11     2454.42     2373.58    170.18 o 
  -1   2  11       49.67       34.35     23.73 o 
   0   2  11      107.04       90.34     27.85 o 
   1   2  11      376.88      338.57     40.05 o 
   2   2  11     2128.65     2240.63     92.35 o 
   3   2  11      399.42      413.62     60.36 o 
   4   2  11       17.93       28.84     31.62 o 
   5   2  11      288.63      263.82     57.49 o 
   6   2  11      209.03      204.67     58.86 o 
  -4   3  11      496.33      512.82    110.14 o 
  -3   3  11      497.00      556.57    102.00 o 
  -2   3  11      392.53      359.69     82.93 o 
  -1   3  11      842.62      658.07     94.63 o 
   0   3  11      245.26      212.06     34.69 o 
   1   3  11     4944.02     5135.06    133.76 o 
   2   3  11      350.14      368.17     44.00 o 
   3   3  11     3708.51     3719.33    114.82 o 
   4   3  11      773.51      710.24     76.73 o 
   5   3  11       34.56       58.13     37.75 o 
   6   3  11        0.17        0.00     32.58 o 
  -4   4  11       32.41        0.00     47.82 o 
  -3   4  11      390.69      352.82     92.59 o 
  -2   4  11      171.75      147.79     66.14 o 
  -1   4  11       74.44       50.11     46.55 o 
   0   4  11      450.30      445.19     45.46 o 
   1   4  11      121.54      185.93     38.86 o 
   2   4  11        8.66        0.00     19.22 o 
   3   4  11       19.50       14.92     22.62 o 
   4   4  11      312.33      382.12     62.86 o 
   5   4  11       41.60       54.13     40.13 o 
   6   4  11        1.96       25.09     62.83 o 
  -4   5  11        1.31       21.88     59.02 o 
  -3   5  11       43.98       37.39     55.96 o 
  -2   5  11      719.75      583.79    105.31 o 
  -1   5  11        0.96        0.00     37.65 o 
   0   5  11        6.76       10.73     23.85 o 
   1   5  11      190.39      170.02     34.59 o 
   2   5  11      700.10      686.57     57.51 o 
   3   5  11       11.72        4.40     23.13 o 
   4   5  11       34.40       31.29     22.84 o 
   5   5  11       69.52       69.74     39.61 o 
   6   5  11      146.35      129.20     50.32 o 
  -3   6  11       59.04        0.00     50.88 o 
  -2   6  11       87.94       96.66     61.05 o 
  -1   6  11     1252.52     1318.43    139.65 o 
   0   6  11      287.48      282.87     78.09 o 
   1   6  11        3.82        0.00     20.33 o 
   2   6  11      233.45      246.96     41.16 o 
   3   6  11      994.99     1147.42     73.61 o 
   4   6  11      176.78      158.19     39.57 o 
   5   6  11      192.21      138.07     39.43 o 
   6   6  11       37.06       20.78     36.86 o 
  -3   7  11      271.89      270.15     91.58 o 
  -2   7  11      166.04      153.90     74.53 o 
  -1   7  11      318.38      271.42     82.67 o 
   0   7  11     1029.14      822.14    113.96 o 
   1   7  11     1924.90     1996.54     90.20 o 
   2   7  11      128.65      145.13     35.51 o 
   3   7  11       38.87        7.07     26.24 o 
   4   7  11      626.44      574.50     59.92 o 
   5   7  11      957.42     1042.48     77.53 o 
   6   7  11      178.40      115.74     72.75 o 
  -2   8  11      130.33      136.35     75.55 o 
  -1   8  11        1.90       26.46     53.42 o 
   0   8  11       26.70       14.25     45.79 o 
   1   8  11        8.99       20.66     25.96 o 
   2   8  11      565.62      549.85     56.58 o 
   3   8  11       33.36       23.24     27.94 o 
   4   8  11      116.78      215.06     45.70 o 
   5   8  11       77.51       90.48     37.52 o 
  -2   9  11      691.55      542.33    116.00 o 
  -1   9  11        3.04        0.00     48.59 o 
   0   9  11      271.59      251.58     83.69 o 
   1   9  11        2.97        0.00     31.56 o 
   2   9  11        0.57        0.00     24.75 o 
   3   9  11      432.61      455.86     58.38 o 
   4   9  11       84.83      135.30     42.88 o 
   5   9  11        2.58        5.35     34.72 o 
  -1  10  11      128.32       37.14     63.34 o 
   0  10  11       11.81       11.45     47.06 o 
   1  10  11      169.25      226.90     85.47 o 
   2  10  11       32.91        4.48     28.23 o 
   3  10  11        0.71       14.99     32.11 o 
   4  10  11        4.39       44.80     33.76 o 
   1  11  11      109.32      110.40     68.94 o 
   2  11  11     1631.32     1626.57     96.04 o 
   3  11  11      184.68      210.72     49.14 o 
  -2  -9  12        0.35        0.00     33.30 o 
  -1  -9  12       55.61       68.11     32.02 o 
   0  -9  12       63.97       86.47     35.15 o 
   1  -9  12      256.32      310.39     47.71 o 
   2  -9  12      524.44      686.01     72.07 o 
  -2  -8  12      229.24      238.85     43.91 o 
  -1  -8  12       16.42        0.00     26.63 o 
   0  -8  12      245.09      266.55     44.22 o 
   1  -8  12        5.52       17.52     25.82 o 
   2  -8  12        3.44       16.89     27.48 o 
   3  -8  12      210.85      183.18     42.03 o 
  -3  -7  12       16.69       14.72     29.64 o 
  -2  -7  12      861.72      898.90     64.88 o 
  -1  -7  12      171.31      146.79     36.21 o 
   0  -7  12       33.66       42.95     27.93 o 
   1  -7  12      101.24      131.03     34.89 o 
   2  -7  12       17.03        9.96     25.61 o 
   3  -7  12      870.65      834.40     64.32 o 
   4  -7  12      700.64      718.39     63.07 o 
  -3  -6  12      388.15      397.05     57.58 o 
  -2  -6  12      162.14      145.27     34.74 o 
  -1  -6  12     1128.09     1141.24     67.41 o 
   0  -6  12      814.50      891.92     59.93 o 
   1  -6  12       79.57       93.10     31.23 o 
   2  -6  12      222.77      282.27     41.22 o 
   3  -6  12        0.34        3.30     25.19 o 
   4  -6  12      225.48      276.44     57.06 o 
  -4  -5  12       46.74       83.98     48.01 o 
  -3  -5  12        6.69        0.00     37.65 o 
  -2  -5  12      425.55      504.19     49.43 o 
  -1  -5  12     2398.89     2385.17     89.10 o 
   0  -5  12        7.50        8.13     22.47 o 
   1  -5  12     1098.01     1073.60     63.28 o 
   2  -5  12      365.51      417.37     44.96 o 
   3  -5  12      868.63      924.65     73.74 o 
   4  -5  12       45.05       37.89     37.26 o 
   5  -5  12      251.91      302.11     67.85 o 
  -4  -4  12      133.84      130.15     41.86 o 
  -3  -4  12       58.75       90.60     46.05 o 
  -2  -4  12       43.64       37.14     26.85 o 
  -1  -4  12       21.96       34.62     25.02 o 
   0  -4  12      185.62      225.25     35.13 o 
   1  -4  12       29.90       13.38     22.70 o 
   2  -4  12       81.45      143.75     48.88 o 
   3  -4  12       10.11        0.00     27.52 o 
   4  -4  12      273.39      274.74     59.99 o 
   5  -4  12      214.89      328.73     67.45 o 
  -4  -3  12       51.49       43.39     34.78 o 
  -3  -3  12      296.04      341.61     50.35 o 
  -2  -3  12      398.55      362.34     41.27 o 
  -1  -3  12       88.89       73.75     28.15 o 
   0  -3  12     1016.66     1054.86     57.62 o 
   1  -3  12      781.37      632.78     71.89 o 
   2  -3  12       34.78       31.77     31.93 o 
   3  -3  12     1048.89     1027.57     89.23 o 
   4  -3  12       11.89       20.25     34.80 o 
   5  -3  12        5.67        0.00     36.19 o 
  -4  -2  12      560.98      622.03     65.74 o 
  -3  -2  12     1148.36     1166.57     78.90 o 
  -2  -2  12      119.26       71.02     34.83 o 
  -1  -2  12       21.44       47.98     33.68 o 
   0  -2  12      180.88      234.54     49.79 o 
   1  -2  12      460.46      413.61     59.89 o 
   2  -2  12       87.23       77.96     48.97 o 
   3  -2  12      455.24      493.21     67.31 o 
   4  -2  12        3.38       20.35     33.19 o 
   5  -2  12      193.59      248.79     59.62 o 
  -4  -1  12      149.51      169.92     44.66 o 
  -3  -1  12        0.32       20.15     33.63 o 
  -2  -1  12     1377.31     1256.36    129.48 o 
  -1  -1  12      935.61      918.53     68.65 o 
   0  -1  12      161.92      203.44     47.96 o 
   1  -1  12      164.31      183.72     46.62 o 
   2  -1  12      187.06      210.39     48.89 o 
   3  -1  12      703.64      781.79     80.65 o 
   4  -1  12     1365.98     1250.75    137.11 o 
   5  -1  12      389.83      314.88     63.27 o 
   6  -1  12      164.02      156.90     56.12 o 
  -4   0  12      849.10      764.40    123.88 o 
  -3   0  12       48.66       40.19     58.25 o 
  -2   0  12      112.40      100.22     56.98 o 
  -1   0  12        8.34       10.94     18.14 o 
   0   0  12      685.69      667.24     53.79 o 
   1   0  12      395.65      422.52     59.05 o 
   2   0  12      428.40      485.43     64.99 o 
   3   0  12       12.52       21.58     31.46 o 
   4   0  12       13.99       17.05     33.40 o 
   5   0  12      527.59      625.36     80.57 o 
   6   0  12     1827.40     2042.58    134.83 o 
  -4   1  12       27.41        0.00     54.18 o 
  -3   1  12      387.97      324.33     86.49 o 
  -2   1  12      304.02      263.02     77.08 o 
  -1   1  12       21.89       62.03     27.95 o 
   0   1  12        8.61        3.67     23.50 o 
   1   1  12      620.60      555.77     73.90 o 
   2   1  12      432.03      392.48     59.86 o 
   3   1  12      153.56      160.52     65.25 o 
   4   1  12      112.29       68.56     39.97 o 
   5   1  12       57.68       93.83     45.80 o 
   6   1  12      208.01      169.60     54.97 o 
  -4   2  12      337.12      274.47     91.58 o 
  -3   2  12       71.60       52.66     58.51 o 
  -2   2  12      184.36      106.84     65.37 o 
  -1   2  12      349.49      390.21     82.16 o 
   0   2  12       67.14       83.05     28.56 o 
   1   2  12        0.41       18.58     24.59 o 
   2   2  12      134.79      112.50     40.53 o 
   3   2  12      222.20      321.57     59.24 o 
   4   2  12      462.12      485.87     71.77 o 
   5   2  12      153.86      120.97     50.45 o 
   6   2  12      291.12      197.39     58.17 o 
  -4   3  12      543.62      490.18    111.16 o 
  -3   3  12      936.07      773.56    121.59 o 
  -2   3  12      206.38      145.76     64.87 o 
  -1   3  12     1533.69     1420.18    134.82 o 
   0   3  12     3499.16     3562.07    180.48 o 
   1   3  12       58.29       14.45     23.15 o 
   2   3  12      214.73      180.78     37.13 o 
   3   3  12       38.36        9.12     32.80 o 
   4   3  12      131.28      145.21     49.28 o 
   5   3  12      512.55      565.72     89.79 o 
   6   3  12      182.01      203.84     60.34 o 
  -3   4  12      960.31      796.71    127.95 o 
  -2   4  12      897.33      642.81    108.62 o 
  -1   4  12       49.71       87.00     56.73 o 
   0   4  12        0.97        0.00     21.33 o 
   1   4  12      617.84      725.93     57.75 o 
   2   4  12      352.44      337.69    111.43 o 
   3   4  12     1285.80     1171.11     95.21 o 
   4   4  12     1033.13     1036.89     92.98 o 
   5   4  12      756.25      750.16     86.39 o 
   6   4  12      715.89      643.22     86.91 o 
  -3   5  12       77.48       28.74     61.05 o 
  -2   5  12       17.16        6.11     45.53 o 
  -1   5  12     1452.34     1434.68    148.05 o 
   0   5  12      530.14      396.57     86.74 o 
   1   5  12       30.76       20.58     24.10 o 
   2   5  12      534.97      489.51     53.32 o 
   3   5  12        8.38       15.25     26.50 o 
   4   5  12       51.39        1.48     32.62 o 
   5   5  12     1984.84     1953.81    129.42 o 
   6   5  12      104.65      122.86     70.97 o 
  -3   6  12       32.21       49.35     65.88 o 
  -2   6  12       28.42       51.38     59.02 o 
  -1   6  12      275.67      246.24     80.13 o 
   0   6  12      548.15      564.46     99.72 o 
   1   6  12      893.25      809.69     64.16 o 
   2   6  12       43.11       63.47     29.21 o 
   3   6  12       77.29       55.97     30.36 o 
   4   6  12      322.34      333.10     54.17 o 
   5   6  12       50.11       40.19     38.28 o 
  -2   7  12       17.68        0.00     49.86 o 
  -1   7  12      800.68      729.80    119.30 o 
   0   7  12        0.55       28.49     52.40 o 
   1   7  12      446.21      484.13     54.26 o 
   2   7  12      444.62      483.47     54.95 o 
   3   7  12       85.38       99.03     35.63 o 
   4   7  12        2.76       21.29     29.38 o 
   5   7  12        0.64        0.00     36.41 o 
  -2   8  12      145.35      123.37     75.55 o 
  -1   8  12      848.23      870.98    133.29 o 
   0   8  12      106.68      114.21     66.65 o 
   1   8  12       75.12       90.94     42.27 o 
   2   8  12      269.95      317.79     49.08 o 
   3   8  12     1575.92     1586.48     91.22 o 
   4   8  12       82.54      103.68     39.65 o 
   5   8  12        6.93       21.20     37.37 o 
  -1   9  12        7.17        0.00     47.31 o 
   0   9  12      369.22      486.37    107.60 o 
   1   9  12      360.61      412.60    100.48 o 
   2   9  12      525.54      500.33     59.36 o 
   3   9  12      229.43      244.86     49.84 o 
   4   9  12      711.83      787.57     74.80 o 
   1  10  12       27.32       25.18     58.51 o 
   2  10  12      832.32      918.65     76.36 o 
   3  10  12      161.70       91.17     39.60 o 
  -1  -8  13      706.49      730.33     74.05 o 
   0  -8  13      630.57      719.32     72.69 o 
   1  -8  13      132.79      108.32     39.81 o 
  -2  -7  13       22.48        6.37     28.60 o 
  -1  -7  13      387.23      305.03     46.92 o 
   0  -7  13      195.80      204.69     40.43 o 
   1  -7  13       52.82       38.64     30.34 o 
   2  -7  13       20.07        0.57     26.33 o 
   3  -7  13        9.16        0.00     33.88 o 
  -2  -6  13       11.56       33.64     29.64 o 
  -1  -6  13      365.38      411.53     57.61 o 
   0  -6  13      174.91      276.78     59.22 o 
   1  -6  13      787.35      823.46     61.66 o 
   2  -6  13      216.13      193.57     45.28 o 
   3  -6  13        4.78       30.01     37.68 o 
  -3  -5  13      632.05      813.75     90.69 o 
  -2  -5  13      809.15      901.62     62.90 o 
  -1  -5  13        8.37        0.00     23.15 o 
   0  -5  13        3.71       14.40     25.38 o 
   1  -5  13      452.16      524.98     58.62 o 
   2  -5  13      751.79      764.32     89.46 o 
   3  -5  13       30.71       29.29     38.39 o 
   4  -5  13       52.62       62.80     45.12 o 
  -3  -4  13      307.69      370.31     91.96 o 
  -2  -4  13        3.98        0.00     24.92 o 
  -1  -4  13      456.36      407.74     44.77 o 
   0  -4  13      328.61      309.91     61.06 o 
   1  -4  13     1261.63     1482.35    106.57 o 
   2  -4  13      100.97       35.88     40.17 o 
   3  -4  13     1415.34     1503.21    112.06 o 
   4  -4  13      520.76      579.12     81.65 o 
  -3  -3  13     1016.85      933.05     91.28 o 
  -2  -3  13        7.23       10.94     47.57 o 
  -1  -3  13       13.21        9.04     32.28 o 
   0  -3  13        0.87       12.92     34.06 o 
   1  -3  13       10.15        0.00     33.18 o 
   2  -3  13     1104.69      964.17     92.95 o 
   3  -3  13     1807.92     1756.08    118.26 o 
   4  -3  13       69.48       34.70     37.76 o 
   5  -3  13      199.95      150.84     78.35 o 
  -3  -2  13       61.66      103.79     67.16 o 
  -1  -2  13       57.89       84.36     42.52 o 
   0  -2  13       98.42       86.39     57.11 o 
   1  -2  13      192.72      187.77     54.05 o 
   2  -2  13      505.33      415.30     66.88 o 
   3  -2  13     1361.63     1364.08    152.12 o 
   4  -2  13      142.07      106.63     46.68 o 
   5  -2  13       95.94       68.24     46.58 o 
  -4  -1  13        8.25        0.00     52.91 o 
  -3  -1  13       97.52       16.53     53.93 o 
  -2  -1  13        0.32        0.00     44.52 o 
  -1  -1  13      793.20      771.71     77.52 o 
   0  -1  13       75.54       64.14     36.09 o 
   1  -1  13       20.17       15.99     31.01 o 
   2  -1  13      385.15      471.96     67.15 o 
   3  -1  13       17.22        0.00     31.98 o 
   4  -1  13      920.31      946.96     94.60 o 
   5  -1  13      787.24      865.22     94.29 o 
  -4   0  13      218.07      197.40     85.72 o 
  -3   0  13      464.47      489.42    104.29 o 
  -2   0  13      219.64      114.47     63.85 o 
  -1   0  13        0.11        0.00     21.61 o 
   0   0  13     2174.21     2168.95    120.83 o 
   1   0  13     1542.17     1685.37    108.01 o 
   2   0  13        3.09       11.03     30.84 o 
   3   0  13       76.58       68.66     40.29 o 
   4   0  13        0.18        0.00     34.62 o 
   5   0  13      206.29      168.60     54.03 o 
  -3   1  13       23.43       45.28     57.23 o 
  -2   1  13      526.28      410.56     89.79 o 
  -1   1  13      222.86      193.83     67.92 o 
   0   1  13      223.58      265.91     76.57 o 
   1   1  13       23.73       30.17     35.92 o 
   2   1  13     1128.06     1082.22     91.07 o 
   3   1  13      706.65      696.14     81.54 o 
   4   1  13      296.18      383.90     68.89 o 
   5   1  13      211.84      163.91     56.83 o 
  -3   2  13        9.79        0.00     51.89 o 
  -2   2  13      196.68      256.41     82.16 o 
  -1   2  13      170.69      230.72     73.26 o 
   0   2  13     1175.18     1079.44     68.72 o 
   1   2  13      339.38      292.46     54.95 o 
   2   2  13      175.47      201.13     50.64 o 
   3   2  13       50.54       21.53     36.96 o 
   4   2  13      116.83      118.78     47.65 o 
   5   2  13      193.53      214.18     58.63 o 
  -3   3  13       59.53       92.59     69.19 o 
  -2   3  13      329.30      300.93     87.76 o 
  -1   3  13       98.91      140.67     64.10 o 
   0   3  13      163.43      205.48     39.87 o 
   1   3  13      773.04      373.32    263.18 o 
   2   3  13      614.66      692.89     77.76 o 
   3   3  13      436.76      375.34     64.48 o 
   4   3  13       47.95       30.66     41.55 o 
   5   3  13       57.15       53.08     39.73 o 
  -3   4  13      396.25      407.00    103.02 o 
  -2   4  13     1021.67     1006.06    134.06 o 
  -1   4  13       13.50        0.00     44.26 o 
   0   4  13      123.76       92.08     60.29 o 
   1   4  13       20.77       19.93     26.98 o 
   2   4  13      673.73      347.04    251.08 o 
   3   4  13      162.21      148.77     49.91 o 
   4   4  13       66.44       37.11     38.72 o 
   5   4  13      181.93      135.16     52.04 o 
  -2   5  13       55.76        0.00     51.38 o 
  -1   5  13      539.41      410.82     97.43 o 
   0   5  13     1437.22     1499.04    150.34 o 
   1   5  13      216.33      190.65     41.21 o 
   2   5  13       36.49      111.51     34.59 o 
   3   5  13      462.66      603.30     79.37 o 
   4   5  13      928.05     1068.71     97.91 o 
   5   5  13      149.67      106.33     73.01 o 
  -2   6  13      180.77      199.18     82.93 o 
  -1   6  13       66.51       88.01     67.66 o 
   0   6  13      104.86       91.32     60.80 o 
   1   6  13     1136.48      996.61     72.59 o 
   2   6  13      253.24      298.03     48.38 o 
   3   6  13       63.53       92.33     34.09 o 
   4   6  13       44.67       63.95     43.32 o 
   5   6  13       19.90       13.23     54.69 o 
  -1   7  13      455.70      374.44    102.00 o 
   0   7  13      153.36      140.16     68.43 o 
   1   7  13      388.77      430.61     67.55 o 
   2   7  13      141.01      170.93     41.87 o 
   3   7  13      873.99      941.40     76.33 o 
   4   7  13      285.24      333.26     54.37 o 
   0   8  13      921.73      992.32    142.20 o 
   1   8  13       82.23      159.24     77.33 o 
   2   8  13       19.77       17.55     31.69 o 
   3   8  13      274.61      302.09     53.72 o 
   4   8  13       68.85       71.75     47.58 o 
   1   9  13     2026.52     2197.04    195.36 o 
   2   9  13       35.58       16.82     33.01 o 
   3   9  13       79.88      154.76     44.75 o 
  -1  -6  14       13.90       19.58     30.26 o 
   0  -6  14        7.23        5.25     32.12 o 
   1  -6  14       90.90       84.17     58.12 o 
   2  -6  14       68.08       51.13     63.85 o 
  -2  -5  14       51.09       52.30     39.47 o 
  -1  -5  14        9.47       15.19     41.49 o 
   0  -5  14        3.05        6.55     35.25 o 
   1  -5  14      557.82      571.28     81.18 o 
   2  -5  14        7.56       44.53     43.19 o 
   3  -5  14      272.72      248.53     89.29 o 
  -1  -4  14      108.99      164.89     58.63 o 
   0  -4  14      895.43      868.72     92.54 o 
   1  -4  14        3.03        0.00     32.86 o 
   2  -4  14        4.05       12.06     37.95 o 
   3  -4  14      145.83      163.08     55.65 o 
  -1  -3  14      406.28      397.15     64.87 o 
   0  -3  14       28.10        0.00     35.20 o 
   1  -3  14     1375.84     1432.38    107.47 o 
   2  -3  14      630.78      641.95     83.55 o 
   3  -3  14      202.91      169.96     55.09 o 
   4  -3  14      169.25      180.10     83.69 o 
  -1  -2  14     1188.89     1298.64     99.92 o 
   0  -2  14      325.68      372.79     65.54 o 
   1  -2  14       95.50       72.97     44.33 o 
   2  -2  14        4.66       28.80     38.25 o 
   3  -2  14      220.15      232.31     61.16 o 
   4  -2  14      556.11      619.59     84.25 o 
  -3  -1  14       24.72        0.00     49.09 o 
  -1  -1  14      329.17      315.14     60.15 o 
   0  -1  14     1050.74     1067.52     93.67 o 
   1  -1  14     1280.35     1329.79    102.32 o 
   2  -1  14      195.62      204.74     55.49 o 
   3  -1  14       17.77       34.79     37.78 o 
   4  -1  14       81.29       93.84     47.10 o 
  -3   0  14       53.99       17.30     61.05 o 
  -2   0  14        2.17        0.00     39.68 o 
   0   0  14      426.20      468.07     67.49 o 
   1   0  14       74.46       53.37     52.40 o 
   2   0  14      516.64      554.51     77.02 o 
   3   0  14      209.66      198.87     56.59 o 
   4   0  14      338.92      347.77     68.71 o 
  -3   1  14      103.70       84.71     69.19 o 
  -2   1  14      248.84      282.10     86.23 o 
   0   1  14        2.98        2.79     33.43 o 
   1   1  14      105.65       78.00     40.94 o 
   2   1  14        0.99        0.00     31.54 o 
   3   1  14      751.75      727.91     85.73 o 
   4   1  14        4.41        9.12     38.46 o 
  -2   2  14      143.52      103.79     69.70 o 
  -1   2  14      183.95      216.98     77.84 o 
   0   2  14      275.92      285.53     56.12 o 
   1   2  14      616.99      598.01     73.28 o 
   2   2  14     1409.61     1518.09    158.48 o 
   3   2  14      218.32      197.64     59.22 o 
   4   2  14     1178.17     1447.08    117.42 o 
  -2   3  14     1939.76     1701.27    169.41 o 
  -1   3  14       28.90       65.63     62.83 o 
   0   3  14        0.35       58.76     55.71 o 
   1   3  14       28.11       26.45     35.57 o 
   2   3  14     1281.62     1439.48    109.22 o 
   3   3  14      603.65      605.04     83.28 o 
   4   3  14      183.56      168.12     53.77 o 
  -2   4  14      138.27       70.97     63.34 o 
  -1   4  14      817.66      699.28    118.03 o 
   0   4  14      269.87      375.71     89.29 o 
   1   4  14      110.17      134.25     38.67 o 
   2   4  14      535.34      518.62     74.83 o 
   3   4  14      268.15      235.33     61.91 o 
   4   4  14      843.36      944.46     99.05 o 
  -1   5  14      187.45      180.10     81.15 o 
   0   5  14      372.59      378.51     93.10 o 
   1   5  14        3.63       18.02     28.80 o 
   2   5  14      144.46      158.90     53.78 o 
   3   5  14      590.52      539.83     78.52 o 
   4   5  14      175.67      163.61     55.71 o 
  -1   6  14       82.77       89.03     67.16 o 
   0   6  14        0.61       51.89     58.25 o 
   1   6  14      146.50      119.34     50.04 o 
   2   6  14      699.28      707.81     82.23 o 
   3   6  14        2.14       23.34     42.98 o 
   4   6  14       14.61       41.46     57.74 o 
   1   7  14      107.20       80.89     65.37 o 
   2   7  14        4.63        0.00     29.88 o 
   3   7  14       29.29       58.94     35.28 o 
   1   8  14     1368.40     1436.21    164.84 o 
   2   8  14      271.48      280.03     68.94 o 
   0  -4  15       51.71       33.12     41.07 o 
   1  -4  15      616.40      600.29     84.43 o 
   2  -4  15      270.40      224.11     92.08 o 
  -1  -3  15       11.10        5.69     41.91 o 
   0  -3  15       50.19       78.22     45.76 o 
   1  -3  15      192.45      128.49     53.51 o 
   2  -3  15       84.65       90.67     49.27 o 
  -1  -2  15      114.00       76.82     63.59 o 
   0  -2  15      647.10      749.57     89.00 o 
   1  -2  15       45.24       73.07     45.23 o 
   2  -2  15        1.32       16.05     36.15 o 
   3  -2  15       98.85      149.83     78.09 o 
   0  -1  15        0.55       17.64     35.67 o 
   1  -1  15      342.86      316.05     67.34 o 
   2  -1  15      308.47      313.68     68.52 o 
   3  -1  15      145.43      240.89     94.37 o 
   0   0  15      435.38      395.63     68.21 o 
   1   0  15      251.55      302.85     63.22 o 
   2   0  15      345.56      459.81     75.14 o 
   3   0  15      753.71      706.74     89.75 o 
   0   1  15      808.76      986.30     92.83 o 
   1   1  15      183.67      150.13     50.48 o 
   2   1  15      513.49      460.30     73.30 o 
   3   1  15      322.05      418.74     94.12 o 
   1   2  15      174.46      135.04     52.93 o 
   2   2  15        7.90        4.62     36.23 o 
   3   2  15        3.45       38.88     42.60 o 
  -1   3  15      439.71      586.08    110.91 o 
   1   3  15       14.49       33.10     41.82 o 
   2   3  15       32.95       42.05     41.34 o 
   3   3  15      419.55      475.56     79.03 o 
   0   4  15      977.14     1175.22    143.47 o 
   1   4  15      303.77      355.38     72.50 o 
   2   4  15        1.77       17.32     38.66 o 
   3   4  15       12.44        1.70     40.45 o 
   0   5  15      928.61      876.83    128.71 o 
   1   5  15      188.71      187.98     77.84 o 
   2   5  15     1757.54     2045.28    131.65 o 
                                                 
